# Supplementary material for: 2,2′-[(Propane-1,3-diyldinitrilo)bis­(phenyl­methyl­idyne)]diphenol
Source: Acta Crystallogr Sect E Struct Rep Online. 2010 Mar 31;66(Pt 4):o1002–3. doi: 10.1107/S1600536810011189 (PMC2983949; doi:10.1107/S1600536810011189)
Supplement: Supplementary file 1 [file e-66-o1002-sup1.cif]

##############################################################################
###                                                                        ###
###        Electronic paper (Acta Crystallographica Section E)             ###
###                                                                        ###
##############################################################################
#                                                                            #
# This CIF contains the data in a paper accepted for publication in Acta     #
# Crystallographica Section E. It conforms to the requirements of Notes      #
# for Authors for Section E, and has been peer reviewed under the auspices   #
# of the IUCr Commission on Journals.                                        #
#                                                                            #
# Full details of the Crystallographic Information File format               #
# are given in the paper "The Crystallographic Information File (CIF):       #
# a New Standard Archive File for Crystallography" by S. R. Hall, F. H.      #
# Allen and I. D. Brown [Acta Cryst. (1991), A47, 655-685].                  #
#                                                                            #
# The current version of the core CIF dictionary is obtainable from          #
# ftp://ftp.iucr.org/pub/cif_core.dic. The current version number is 2.4.    #
#                                                                            #
# Software is freely available for graphical display of the structure(s) in  #
# this CIF.  For information consult the CIF home page http://www.iucr.org/  #
# cif/home.html                                                              #
#                                                                            #
# This file may be used for bona fide research purposes within the           #
# scientific community so long as proper attribution is given to the journal # 
# article from which it was obtained.                                        #
#                                                                            #
##############################################################################
                                             
data_global
_audit_creation_method     'WinGX routine CIF_UPDATE'
_audit_conform_dict_name     cif_core.dic
_audit_conform_dict_version     2.3
_journal_date_recd_electronic     2010-03-09
_journal_date_accepted     2010-03-24
_journal_name_full     'Acta Crystallographica, Section E'
_journal_year     2010
_journal_volume     66
_journal_issue      4
_journal_page_first     o1002
_journal_page_last     o1003
_journal_paper_category     QO
_journal_coeditor_code     LH5012
_publ_contact_author_name     'Billing, David G.'
_publ_contact_author_address
;
Molecular Sciences Institute
School of Chemistry
University of the Witwatersrand
Private Bag 3
P.O. Wits
2050
South Africa
;
_publ_contact_author_email     dave.billing@wits.ac.za
_publ_contact_author_fax     '27(11)7176749'
_publ_contact_author_phone     '27(11)7176759'
_publ_section_title
;
2,2'-[(Propane-1,3-diyldinitrilo)bis(phenylmethylidyne)]diphenol
;
loop_
    _publ_author_name
    _publ_author_footnote
    _publ_author_address
    'Black, Robert S.' .
;
Molecular Sciences Institute
School of Chemistry
University of the Witwatersrand
Private Bag 3
PO Wits 2050
South Africa
;
    'Billing, David G.' .
;
Molecular Sciences Institute
School of Chemistry
University of the Witwatersrand
Private Bag 3
PO Wits 2050
South Africa
;
    'Bartyzel, Agata'
;
On leave from: Faculty of Chemistry
Department of General and Coordination Chemistry
Maria Curie-Sklodowska University
Maria Curie-Sklodowska Sq. 2
20-031 Lublin
Poland.
;
;
Molecular Sciences Institute
School of Chemistry
University of the Witwatersrand
Private Bag 3
PO Wits 2050
South Africa
;
    'Cukrowska, Ewa' .
;
Molecular Sciences Institute
School of Chemistry
University of the Witwatersrand
Private Bag 3
PO Wits 2050
South Africa
;
data_I
_audit_creation_method     'WinGX routine CIF_UPDATE'
_chemical_name_systematic
;
2,2'-[(Propane-1,3-diyldinitrilo)bis(phenylmethylidyne)]diphenol
;
_chemical_formula_moiety     'C29 H26 N2 O2'
_chemical_formula_sum     'C29 H26 N2 O2'
_chemical_formula_iupac     'C29 H26 N2 O2'
_chemical_formula_weight     434.52
_symmetry_cell_setting     monoclinic
_symmetry_space_group_name_H-M     'P 21/c'
_symmetry_space_group_name_Hall     '-P 2ybc'
loop_
    _symmetry_equiv_pos_as_xyz
    'x, y, z'
    '-x, y+1/2, -z+1/2'
    '-x, -y, -z'
    'x, -y-1/2, z-1/2'
_cell_length_a     18.226(2)
_cell_length_b     8.2303(9)
_cell_length_c     18.642(2)
_cell_angle_alpha     90
_cell_angle_beta     119.086(5)
_cell_angle_gamma     90
_cell_volume     2443.7(5)
_cell_formula_units_Z     4
_cell_measurement_reflns_used     21350
_cell_measurement_theta_min     2.05
_cell_measurement_theta_max     23.00
_cell_measurement_temperature     293(2)
_exptl_crystal_description     Block
_exptl_crystal_colour     Yellow
_exptl_crystal_size_max     0.7
_exptl_crystal_size_mid     0.5
_exptl_crystal_size_min     0.28
_exptl_crystal_density_diffrn     1.181
_exptl_crystal_density_method     'not measured'
_exptl_crystal_F_000     920
_exptl_absorpt_coefficient_mu     0.074
_exptl_absorpt_correction_type     none
_diffrn_ambient_temperature     293(2)
_diffrn_radiation_type     MoK\a
_diffrn_radiation_wavelength     0.71073
_diffrn_measurement_device_type     'Bruker SMART 1K CCD area-detector'
_diffrn_measurement_method     '\f and \w scans'
_diffrn_reflns_number     21350
_diffrn_reflns_av_R_equivalents     0.0707
_diffrn_reflns_theta_min     1.28
_diffrn_reflns_theta_max     28
_diffrn_reflns_theta_full     28
_diffrn_measured_fraction_theta_max     1
_diffrn_measured_fraction_theta_full     1
_diffrn_reflns_limit_h_min     -19
_diffrn_reflns_limit_h_max     24
_diffrn_reflns_limit_k_min     -10
_diffrn_reflns_limit_k_max     10
_diffrn_reflns_limit_l_min     -24
_diffrn_reflns_limit_l_max     20
_reflns_number_total     5896
_reflns_number_gt     3749
_reflns_threshold_expression     I>2\s(I)
_refine_ls_structure_factor_coef     Fsqd
_refine_ls_matrix_type     full
_refine_ls_R_factor_gt     0.055
_refine_ls_wR_factor_ref     0.1725
_refine_ls_goodness_of_fit_ref     1.033
_refine_ls_restrained_S_all     1.033
_refine_ls_number_reflns     5896
_refine_ls_number_parameters     300
_refine_ls_number_restraints     0
_refine_ls_hydrogen_treatment     constr
_refine_ls_weighting_scheme     calc
_refine_ls_weighting_details
         'calc w=1/[\s^2^(Fo^2^)+(0.0897P)^2^+0.2258P] where P=(Fo^2^+2Fc^2^)/3'
_refine_ls_shift/su_max     0.002
_refine_diff_density_max     0.226
_refine_diff_density_min     -0.361
_refine_ls_extinction_method     none
loop_
    _atom_type_symbol
    _atom_type_description
    _atom_type_scat_dispersion_real
    _atom_type_scat_dispersion_imag
    _atom_type_scat_source
    C C 0.0033 0.0016 'International Tables Vol C Tables 4.2.6.8 and 6.1.1.4'
    H H 0 0 'International Tables Vol C Tables 4.2.6.8 and 6.1.1.4'
    N N 0.0061 0.0033 'International Tables Vol C Tables 4.2.6.8 and 6.1.1.4'
    O O 0.0106 0.006 'International Tables Vol C Tables 4.2.6.8 and 6.1.1.4'
_computing_data_collection     'SMART-NT (Bruker, 1998)'
_computing_cell_refinement     'SAINT-Plus (Bruker, 1999)'
_computing_data_reduction     'SAINT-Plus (Bruker, 1999)'
_computing_structure_solution     'SHELXSL97 (Sheldrick, 2008)'
_computing_structure_refinement     'SHELXL97 (Sheldrick, 2008)'
_computing_molecular_graphics
;
PLATON (Spek, 2009)
;
_computing_publication_material
;
WinGX (Farrugia, 1999) and PLATON (Spek, 2009)
;
loop_
    _atom_site_type_symbol
    _atom_site_label
    _atom_site_fract_x
    _atom_site_fract_y
    _atom_site_fract_z
    _atom_site_U_iso_or_equiv
    _atom_site_adp_type
    _atom_site_calc_flag
    _atom_site_refinement_flags
    _atom_site_occupancy
    _atom_site_disorder_assembly
    _atom_site_disorder_group
    C C1 0.17087(13) 0.1655(3) 0.08228(11) 0.0718(5) Uani d . 1 . .
    H H1 0.1926 0.2672 0.0813 0.086 Uiso calc R 1 . .
    C C2 0.15625(16) 0.0517(3) 0.02117(14) 0.0940(7) Uani d . 1 . .
    H H2 0.1689 0.0776 -0.0201 0.113 Uiso calc R 1 . .
    C C3 0.12367(14) -0.0961(3) 0.02162(16) 0.0947(8) Uani d . 1 . .
    H H3 0.1142 -0.1708 -0.0194 0.114 Uiso calc R 1 . .
    C C4 0.10480(16) -0.1362(3) 0.08146(16) 0.0960(7) Uani d . 1 . .
    H H4 0.0823 -0.2377 0.0812 0.115 Uiso calc R 1 . .
    C C5 0.11925(13) -0.0247(3) 0.14328(13) 0.0759(5) Uani d . 1 . .
    H H5 0.1062 -0.0519 0.1842 0.091 Uiso calc R 1 . .
    C C6 0.15300(9) 0.12641(19) 0.14400(9) 0.0501(4) Uani d . 1 . .
    C C7 0.17057(8) 0.24201(18) 0.21320(9) 0.0457(3) Uani d . 1 . .
    C C8 0.10782(9) 0.36732(18) 0.20194(9) 0.0476(3) Uani d . 1 . .
    C C9 0.03699(10) 0.3944(2) 0.12497(11) 0.0612(4) Uani d . 1 . .
    H H9 0.0291 0.3308 0.0805 0.073 Uiso calc R 1 . .
    C C10 -0.02150(12) 0.5138(3) 0.11365(13) 0.0775(6) Uani d . 1 . .
    H H10 -0.0675 0.5312 0.062 0.093 Uiso calc R 1 . .
    C C11 -0.01072(13) 0.6066(3) 0.17994(16) 0.0826(6) Uani d . 1 . .
    H H11 -0.05 0.6861 0.1726 0.099 Uiso calc R 1 . .
    C C12 0.05729(13) 0.5829(2) 0.25660(14) 0.0735(5) Uani d . 1 . .
    H H12 0.0632 0.6461 0.3004 0.088 Uiso calc R 1 . .
    C C13 0.11810(10) 0.4642(2) 0.26941(10) 0.0548(4) Uani d . 1 . .
    C C14 0.30624(10) 0.1168(2) 0.29798(11) 0.0637(4) Uani d . 1 . .
    H H14A 0.3103 0.1037 0.2483 0.076 Uiso calc R 1 . .
    H H14B 0.2935 0.0117 0.3128 0.076 Uiso calc R 1 . .
    C C15 0.38907(10) 0.1788(2) 0.36662(10) 0.0590(4) Uani d . 1 . .
    H H15A 0.385 0.1869 0.4165 0.071 Uiso calc R 1 . .
    H H15B 0.3992 0.287 0.3528 0.071 Uiso calc R 1 . .
    C C16 0.46364(10) 0.0702(2) 0.38294(10) 0.0606(4) Uani d . 1 . .
    H H16A 0.5125 0.1034 0.4336 0.073 Uiso calc R 1 . .
    H H16B 0.4508 -0.0416 0.3891 0.073 Uiso calc R 1 . .
    C C17 0.66693(10) 0.2305(2) 0.45511(10) 0.0602(4) Uani d . 1 . .
    H H17 0.6442 0.3306 0.4316 0.072 Uiso calc R 1 . .
    C C18 0.73422(12) 0.2233(3) 0.53470(12) 0.0729(5) Uani d . 1 . .
    H H18 0.756 0.3185 0.5644 0.087 Uiso calc R 1 . .
    C C19 0.76854(12) 0.0763(3) 0.56945(12) 0.0743(5) Uani d . 1 . .
    H H19 0.813 0.0721 0.6229 0.089 Uiso calc R 1 . .
    C C20 0.73734(12) -0.0646(3) 0.52550(13) 0.0747(5) Uani d . 1 . .
    H H20 0.7618 -0.1637 0.5489 0.09 Uiso calc R 1 . .
    C C21 0.66949(11) -0.0604(2) 0.44627(11) 0.0608(4) Uani d . 1 . .
    H H21 0.6481 -0.1564 0.4172 0.073 Uiso calc R 1 . .
    C C22 0.63373(9) 0.08832(18) 0.41069(9) 0.0469(3) Uani d . 1 . .
    C C23 0.55780(9) 0.09263(18) 0.32620(9) 0.0496(4) Uani d . 1 . .
    C C24 0.57020(11) 0.10567(19) 0.25341(10) 0.0539(4) Uani d . 1 . .
    C C25 0.65069(12) 0.1279(2) 0.26229(12) 0.0676(5) Uani d . 1 . .
    H H25 0.6968 0.134 0.3147 0.081 Uiso calc R 1 . .
    C C26 0.66269(15) 0.1409(3) 0.19441(15) 0.0808(6) Uani d . 1 . .
    H H26 0.7163 0.156 0.2012 0.097 Uiso calc R 1 . .
    C C27 0.59361(18) 0.1312(3) 0.11627(15) 0.0861(7) Uani d . 1 . .
    H H27 0.6013 0.1387 0.0706 0.103 Uiso calc R 1 . .
    C C28 0.51399(16) 0.1106(2) 0.10547(12) 0.0769(6) Uani d . 1 . .
    H H28 0.4686 0.1045 0.0527 0.092 Uiso calc R 1 . .
    C C29 0.50056(12) 0.09859(19) 0.17301(11) 0.0597(4) Uani d . 1 . .
    N N1 0.23864(8) 0.23289(17) 0.28316(8) 0.0562(3) Uani d . 1 . .
    N N2 0.48206(8) 0.08218(17) 0.31467(8) 0.0564(3) Uani d . 1 . .
    O O1 0.18408(8) 0.44387(17) 0.34460(7) 0.0709(4) Uani d . 1 . .
    H H1A 0.2167 0.3781 0.3424 0.106 Uiso calc R 1 . .
    O O2 0.42130(8) 0.08050(17) 0.15964(7) 0.0715(4) Uani d . 1 . .
    H H2A 0.4218 0.074 0.2038 0.107 Uiso calc R 1 . .
loop_
    _atom_site_aniso_label
    _atom_site_aniso_U_11
    _atom_site_aniso_U_22
    _atom_site_aniso_U_33
    _atom_site_aniso_U_12
    _atom_site_aniso_U_13
    _atom_site_aniso_U_23
    C1 0.0820(13) 0.0800(12) 0.0680(11) -0.0146(10) 0.0478(10) -0.0153(9)
    C2 0.1009(17) 0.125(2) 0.0795(14) -0.0200(15) 0.0625(14) -0.0331(13)
    C3 0.0776(14) 0.1138(19) 0.1001(16) -0.0262(13) 0.0490(13) -0.0609(14)
    C4 0.0966(17) 0.0856(15) 0.1172(18) -0.0384(13) 0.0610(16) -0.0465(14)
    C5 0.0807(13) 0.0769(12) 0.0816(13) -0.0279(10) 0.0484(11) -0.0252(10)
    C6 0.0390(7) 0.0596(9) 0.0508(8) -0.0030(6) 0.0212(6) -0.0107(7)
    C7 0.0393(7) 0.0540(8) 0.0465(7) -0.0056(6) 0.0229(6) -0.0073(6)
    C8 0.0400(7) 0.0531(8) 0.0529(8) -0.0062(6) 0.0250(7) -0.0070(6)
    C9 0.0456(9) 0.0714(11) 0.0615(10) -0.0002(7) 0.0220(8) -0.0086(8)
    C10 0.0513(10) 0.0855(13) 0.0823(13) 0.0124(9) 0.0221(9) -0.0007(11)
    C11 0.0607(12) 0.0732(12) 0.1165(18) 0.0144(9) 0.0451(13) -0.0065(12)
    C12 0.0679(12) 0.0709(12) 0.0926(14) 0.0000(9) 0.0475(11) -0.0229(10)
    C13 0.0520(9) 0.0573(9) 0.0625(10) -0.0083(7) 0.0338(8) -0.0127(7)
    C14 0.0450(9) 0.0724(11) 0.0627(10) 0.0065(7) 0.0175(8) -0.0136(8)
    C15 0.0442(8) 0.0750(11) 0.0546(9) -0.0015(7) 0.0217(7) -0.0083(8)
    C16 0.0435(8) 0.0848(12) 0.0528(9) 0.0052(8) 0.0229(7) 0.0092(8)
    C17 0.0553(9) 0.0568(9) 0.0662(10) -0.0005(7) 0.0277(8) -0.0048(8)
    C18 0.0569(10) 0.0913(14) 0.0704(12) -0.0188(10) 0.0310(9) -0.0281(10)
    C19 0.0501(10) 0.1127(17) 0.0548(10) 0.0029(10) 0.0213(8) 0.0014(10)
    C20 0.0621(11) 0.0852(14) 0.0726(12) 0.0204(10) 0.0294(10) 0.0230(11)
    C21 0.0566(10) 0.0567(9) 0.0669(10) 0.0052(7) 0.0282(9) 0.0009(8)
    C22 0.0402(7) 0.0523(8) 0.0505(8) 0.0024(6) 0.0237(7) -0.0007(6)
    C23 0.0455(8) 0.0508(8) 0.0518(8) 0.0035(6) 0.0230(7) -0.0005(6)
    C24 0.0605(9) 0.0511(8) 0.0554(9) 0.0042(7) 0.0324(8) -0.0011(7)
    C25 0.0690(11) 0.0714(11) 0.0764(12) 0.0021(9) 0.0465(10) -0.0025(9)
    C26 0.0994(16) 0.0749(13) 0.1028(16) 0.0019(11) 0.0763(15) -0.0001(11)
    C27 0.136(2) 0.0732(13) 0.0831(15) 0.0020(13) 0.0797(16) 0.0013(11)
    C28 0.1119(17) 0.0633(11) 0.0601(11) 0.0001(11) 0.0456(12) -0.0017(8)
    C29 0.0754(12) 0.0501(9) 0.0562(9) 0.0028(8) 0.0340(9) -0.0002(7)
    N1 0.0429(7) 0.0685(9) 0.0517(7) 0.0042(6) 0.0187(6) -0.0111(6)
    N2 0.0442(7) 0.0732(9) 0.0494(7) 0.0036(6) 0.0209(6) 0.0030(6)
    O1 0.0677(8) 0.0854(9) 0.0572(7) 0.0013(6) 0.0285(6) -0.0219(6)
    O2 0.0667(8) 0.0858(9) 0.0505(6) -0.0029(6) 0.0193(6) -0.0008(6)
_geom_special_details
;
All esds (except the esd in the dihedral angle between two l.s. planes) are
estimated using the full covariance matrix. The cell esds are taken into
account individually in the estimation of esds in distances, angles and
torsion angles; correlations between esds in cell parameters are only used
when they are defined by crystal symmetry. An approximate (isotropic)
treatment of cell esds is used for estimating esds involving l.s. planes.
;
loop_
    _geom_bond_atom_site_label_1
    _geom_bond_atom_site_label_2
    _geom_bond_site_symmetry_2
    _geom_bond_distance
    _geom_bond_publ_flag
    C1 C6 . 1.378(2) ?
    C1 C2 . 1.396(3) ?
    C1 H1 . 0.93 ?
    C2 C3 . 1.356(3) ?
    C2 H2 . 0.93 ?
    C3 C4 . 1.358(3) ?
    C3 H3 . 0.93 ?
    C4 C5 . 1.394(3) ?
    C4 H4 . 0.93 ?
    C5 C6 . 1.385(2) ?
    C5 H5 . 0.93 ?
    C6 C7 . 1.507(2) ?
    C7 N1 . 1.2934(19) ?
    C7 C8 . 1.477(2) ?
    C8 C9 . 1.405(2) ?
    C8 C13 . 1.422(2) ?
    C9 C10 . 1.389(3) ?
    C9 H9 . 0.93 ?
    C10 C11 . 1.383(3) ?
    C10 H10 . 0.93 ?
    C11 C12 . 1.376(3) ?
    C11 H11 . 0.93 ?
    C12 C13 . 1.408(2) ?
    C12 H12 . 0.93 ?
    C13 O1 . 1.342(2) ?
    C14 N1 . 1.475(2) ?
    C14 C15 . 1.516(2) ?
    C14 H14A . 0.97 ?
    C14 H14B . 0.97 ?
    C15 C16 . 1.528(2) ?
    C15 H15A . 0.97 ?
    C15 H15B . 0.97 ?
    C16 N2 . 1.469(2) ?
    C16 H16A . 0.97 ?
    C16 H16B . 0.97 ?
    C17 C22 . 1.391(2) ?
    C17 C18 . 1.393(3) ?
    C17 H17 . 0.93 ?
    C18 C19 . 1.371(3) ?
    C18 H18 . 0.93 ?
    C19 C20 . 1.374(3) ?
    C19 H19 . 0.93 ?
    C20 C21 . 1.392(3) ?
    C20 H20 . 0.93 ?
    C21 C22 . 1.394(2) ?
    C21 H21 . 0.93 ?
    C22 C23 . 1.509(2) ?
    C23 N2 . 1.293(2) ?
    C23 C24 . 1.484(2) ?
    C24 C25 . 1.406(2) ?
    C24 C29 . 1.418(2) ?
    C25 C26 . 1.389(3) ?
    C25 H25 . 0.93 ?
    C26 C27 . 1.389(3) ?
    C26 H26 . 0.93 ?
    C27 C28 . 1.375(3) ?
    C27 H27 . 0.93 ?
    C28 C29 . 1.398(3) ?
    C28 H28 . 0.93 ?
    C29 O2 . 1.349(2) ?
    O1 H1A . 0.82 ?
    O2 H2A . 0.82 ?
loop_
    _geom_angle_atom_site_label_1
    _geom_angle_atom_site_label_2
    _geom_angle_atom_site_label_3
    _geom_angle_site_symmetry_1
    _geom_angle_site_symmetry_3
    _geom_angle
    _geom_angle_publ_flag
    C6 C1 C2 . . 119.74(19) ?
    C6 C1 H1 . . 120.1 ?
    C2 C1 H1 . . 120.1 ?
    C3 C2 C1 . . 120.5(2) ?
    C3 C2 H2 . . 119.8 ?
    C1 C2 H2 . . 119.8 ?
    C2 C3 C4 . . 120.63(19) ?
    C2 C3 H3 . . 119.7 ?
    C4 C3 H3 . . 119.7 ?
    C3 C4 C5 . . 119.9(2) ?
    C3 C4 H4 . . 120.1 ?
    C5 C4 H4 . . 120.1 ?
    C6 C5 C4 . . 120.23(19) ?
    C6 C5 H5 . . 119.9 ?
    C4 C5 H5 . . 119.9 ?
    C1 C6 C5 . . 119.07(16) ?
    C1 C6 C7 . . 121.98(15) ?
    C5 C6 C7 . . 118.94(15) ?
    N1 C7 C8 . . 118.72(13) ?
    N1 C7 C6 . . 121.82(13) ?
    C8 C7 C6 . . 119.45(12) ?
    C9 C8 C13 . . 118.36(14) ?
    C9 C8 C7 . . 121.28(13) ?
    C13 C8 C7 . . 120.37(13) ?
    C10 C9 C8 . . 121.58(17) ?
    C10 C9 H9 . . 119.2 ?
    C8 C9 H9 . . 119.2 ?
    C11 C10 C9 . . 119.33(19) ?
    C11 C10 H10 . . 120.3 ?
    C9 C10 H10 . . 120.3 ?
    C12 C11 C10 . . 120.99(17) ?
    C12 C11 H11 . . 119.5 ?
    C10 C11 H11 . . 119.5 ?
    C11 C12 C13 . . 120.75(17) ?
    C11 C12 H12 . . 119.6 ?
    C13 C12 H12 . . 119.6 ?
    O1 C13 C12 . . 119.70(15) ?
    O1 C13 C8 . . 121.33(14) ?
    C12 C13 C8 . . 118.98(16) ?
    N1 C14 C15 . . 109.80(14) ?
    N1 C14 H14A . . 109.7 ?
    C15 C14 H14A . . 109.7 ?
    N1 C14 H14B . . 109.7 ?
    C15 C14 H14B . . 109.7 ?
    H14A C14 H14B . . 108.2 ?
    C14 C15 C16 . . 113.32(14) ?
    C14 C15 H15A . . 108.9 ?
    C16 C15 H15A . . 108.9 ?
    C14 C15 H15B . . 108.9 ?
    C16 C15 H15B . . 108.9 ?
    H15A C15 H15B . . 107.7 ?
    N2 C16 C15 . . 110.13(13) ?
    N2 C16 H16A . . 109.6 ?
    C15 C16 H16A . . 109.6 ?
    N2 C16 H16B . . 109.6 ?
    C15 C16 H16B . . 109.6 ?
    H16A C16 H16B . . 108.1 ?
    C22 C17 C18 . . 120.06(16) ?
    C22 C17 H17 . . 120 ?
    C18 C17 H17 . . 120 ?
    C19 C18 C17 . . 120.31(18) ?
    C19 C18 H18 . . 119.8 ?
    C17 C18 H18 . . 119.8 ?
    C18 C19 C20 . . 120.11(17) ?
    C18 C19 H19 . . 119.9 ?
    C20 C19 H19 . . 119.9 ?
    C19 C20 C21 . . 120.55(17) ?
    C19 C20 H20 . . 119.7 ?
    C21 C20 H20 . . 119.7 ?
    C20 C21 C22 . . 119.74(16) ?
    C20 C21 H21 . . 120.1 ?
    C22 C21 H21 . . 120.1 ?
    C17 C22 C21 . . 119.22(15) ?
    C17 C22 C23 . . 120.95(13) ?
    C21 C22 C23 . . 119.78(13) ?
    N2 C23 C24 . . 118.54(14) ?
    N2 C23 C22 . . 122.36(14) ?
    C24 C23 C22 . . 119.09(13) ?
    C25 C24 C29 . . 118.44(16) ?
    C25 C24 C23 . . 121.04(15) ?
    C29 C24 C23 . . 120.51(15) ?
    C26 C25 C24 . . 121.34(19) ?
    C26 C25 H25 . . 119.3 ?
    C24 C25 H25 . . 119.3 ?
    C27 C26 C25 . . 119.15(19) ?
    C27 C26 H26 . . 120.4 ?
    C25 C26 H26 . . 120.4 ?
    C28 C27 C26 . . 120.96(18) ?
    C28 C27 H27 . . 119.5 ?
    C26 C27 H27 . . 119.5 ?
    C27 C28 C29 . . 120.7(2) ?
    C27 C28 H28 . . 119.6 ?
    C29 C28 H28 . . 119.6 ?
    O2 C29 C28 . . 118.80(17) ?
    O2 C29 C24 . . 121.83(15) ?
    C28 C29 C24 . . 119.37(18) ?
    C7 N1 C14 . . 122.06(13) ?
    C23 N2 C16 . . 122.40(13) ?
    C13 O1 H1A . . 109.5 ?
    C29 O2 H2A . . 109.5 ?
loop_
    _geom_torsion_atom_site_label_1
    _geom_torsion_atom_site_label_2
    _geom_torsion_atom_site_label_3
    _geom_torsion_atom_site_label_4
    _geom_torsion_site_symmetry_1
    _geom_torsion_site_symmetry_2
    _geom_torsion_site_symmetry_3
    _geom_torsion_site_symmetry_4
    _geom_torsion
    _geom_torsion_publ_flag
    C6 C1 C2 C3 . . . . 0.8(4) ?
    C1 C2 C3 C4 . . . . -0.1(4) ?
    C2 C3 C4 C5 . . . . -0.2(4) ?
    C3 C4 C5 C6 . . . . -0.2(4) ?
    C2 C1 C6 C5 . . . . -1.2(3) ?
    C2 C1 C6 C7 . . . . 177.65(19) ?
    C4 C5 C6 C1 . . . . 0.9(3) ?
    C4 C5 C6 C7 . . . . -177.97(19) ?
    C1 C6 C7 N1 . . . . -96.1(2) ?
    C5 C6 C7 N1 . . . . 82.8(2) n
    C1 C6 C7 C8 . . . . 85.27(19) ?
    C5 C6 C7 C8 . . . . -95.88(19) ?
    N1 C7 C8 C9 . . . . 173.25(15) n
    C6 C7 C8 C9 . . . . -8.1(2) ?
    N1 C7 C8 C13 . . . . -6.6(2) ?
    C6 C7 C8 C13 . . . . 172.08(13) ?
    C13 C8 C9 C10 . . . . 1.0(3) ?
    C7 C8 C9 C10 . . . . -178.90(17) ?
    C8 C9 C10 C11 . . . . -1.2(3) ?
    C9 C10 C11 C12 . . . . 0.5(3) ?
    C10 C11 C12 C13 . . . . 0.4(3) ?
    C11 C12 C13 O1 . . . . 179.67(18) ?
    C11 C12 C13 C8 . . . . -0.6(3) ?
    C9 C8 C13 O1 . . . . 179.63(15) ?
    C7 C8 C13 O1 . . . . -0.5(2) ?
    C9 C8 C13 C12 . . . . -0.1(2) ?
    C7 C8 C13 C12 . . . . 179.80(15) ?
    N1 C14 C15 C16 . . . . -176.82(14) ?
    C14 C15 C16 N2 . . . . 70.2(2) ?
    C22 C17 C18 C19 . . . . 0.5(3) ?
    C17 C18 C19 C20 . . . . 0.8(3) ?
    C18 C19 C20 C21 . . . . -1.6(3) ?
    C19 C20 C21 C22 . . . . 1.0(3) ?
    C18 C17 C22 C21 . . . . -1.1(2) ?
    C18 C17 C22 C23 . . . . 176.55(14) ?
    C20 C21 C22 C17 . . . . 0.3(2) ?
    C20 C21 C22 C23 . . . . -177.36(15) ?
    C17 C22 C23 N2 . . . . -90.01(19) ?
    C21 C22 C23 N2 . . . . 87.61(19) n
    C17 C22 C23 C24 . . . . 91.38(18) ?
    C21 C22 C23 C24 . . . . -91.00(18) ?
    N2 C23 C24 C25 . . . . 175.86(15) n
    C22 C23 C24 C25 . . . . -5.5(2) ?
    N2 C23 C24 C29 . . . . -3.1(2) ?
    C22 C23 C24 C29 . . . . 175.57(13) ?
    C29 C24 C25 C26 . . . . -0.7(3) ?
    C23 C24 C25 C26 . . . . -179.70(16) ?
    C24 C25 C26 C27 . . . . -0.2(3) ?
    C25 C26 C27 C28 . . . . 0.7(3) ?
    C26 C27 C28 C29 . . . . -0.1(3) ?
    C27 C28 C29 O2 . . . . 179.16(17) ?
    C27 C28 C29 C24 . . . . -0.9(3) ?
    C25 C24 C29 O2 . . . . -178.77(16) ?
    C23 C24 C29 O2 . . . . 0.2(2) ?
    C25 C24 C29 C28 . . . . 1.2(2) ?
    C23 C24 C29 C28 . . . . -179.77(15) ?
    C8 C7 N1 C14 . . . . -176.84(14) ?
    C6 C7 N1 C14 . . . . 4.5(2) ?
    C15 C14 N1 C7 . . . . 155.47(15) n
    C24 C23 N2 C16 . . . . -179.47(14) ?
    C22 C23 N2 C16 . . . . 1.9(2) ?
    C15 C16 N2 C23 . . . . 137.49(16) n
loop_
    _geom_hbond_atom_site_label_D
    _geom_hbond_atom_site_label_H
    _geom_hbond_atom_site_label_A
    _geom_hbond_site_symmetry_A
    _geom_hbond_distance_DH
    _geom_hbond_distance_HA
    _geom_hbond_distance_DA
    _geom_hbond_angle_DHA
    _geom_hbond_publ_flag
    O1 H1A N1 . 0.82 1.80 2.5344(17) 148 yes
    O2 H2A N2 . 0.82 1.81 2.5431(18) 148 yes
    C17 H17 O2 2_655 0.93 2.56 3.481(2) 168 yes
    C18 H18 O1 3_666 0.93 2.47 3.395(3) 174 yes
    C21 H21 O2 2_645 0.93 2.56 3.492(2) 175 yes
