# Supplementary material for: 2,2′-[(Propane-1,3-diyldinitrilo)bis­(phenyl­methyl­idyne)]diphenol
Source: Acta Crystallogr Sect E Struct Rep Online. 2010 Mar 31;66(Pt 4):o1002–3. doi: 10.1107/S1600536810011189 (PMC2983949; doi:10.1107/S1600536810011189)
Supplement: Supplementary file 2 [file e-66-o1002-Isup2.hkl]

#
# h,k,l, Fc-squared, Fo-squared, sigma(Fo-squared) and status flag
#
data_I
_shelx_title ' 8rS84_s in P2(1)/c'
_shelx_refln_list_code          4
_shelx_F_calc_maximum      185.80
_exptl_crystal_F_000       920.00
_reflns_d_resolution_high  0.7570
 
loop_
 _symmetry_equiv_pos_as_xyz
 'x, y, z'
 '-x, y+1/2, -z+1/2'
 '-x, -y, -z'
 'x, -y-1/2, z-1/2'
 
_cell_length_a    18.2256
_cell_length_b     8.2303
_cell_length_c    18.6422
_cell_angle_alpha  90.000
_cell_angle_beta  119.086
_cell_angle_gamma  90.000
 
_shelx_F_squared_multiplier     1.000
 
loop_
 _refln_index_h
 _refln_index_k
 _refln_index_l
 _refln_F_squared_calc
 _refln_F_squared_meas
 _refln_F_squared_sigma
 _refln_observed_status
   1   0   0     1593.52       -0.20      0.20 o
   2   0   0      836.57      703.00     79.48 o
   3   0   0     3864.87     3665.40    127.83 o
   4   0   0     1714.64     1765.29     11.10 o
   5   0   0      205.34      211.86      2.71 o
   6   0   0     2022.96     2008.37     26.86 o
   7   0   0      357.83      404.40      3.77 o
   8   0   0      659.36      740.67     10.44 o
   9   0   0      180.10      178.14      5.28 o
  10   0   0      185.76      214.01     11.37 o
  11   0   0       58.57       63.26      5.06 o
  12   0   0      383.94      367.11     20.24 o
  13   0   0      283.05      275.99     16.27 o
  14   0   0      326.11      301.69     31.43 o
  15   0   0      172.29      145.90      9.69 o
  16   0   0       15.87       18.48      4.22 o
  17   0   0       33.96       29.92      4.82 o
  18   0   0       48.52       43.28      5.82 o
  19   0   0        4.53        2.81      4.62 o
  20   0   0       15.93       14.16      5.52 o
  21   0   0        0.34       -2.51      5.72 o
   1   1   0      907.82      551.57      5.12 o
   2   1   0     7415.14     6812.83    108.58 o
   3   1   0      642.11      688.30     13.93 o
   4   1   0     4873.89     4659.38     93.62 o
   5   1   0        1.40        0.73      0.67 o
   6   1   0      254.26      271.08      5.88 o
   7   1   0      612.08      596.73     16.71 o
   8   1   0     1671.85     1669.33     40.30 o
   9   1   0        0.23        0.60      0.57 o
  10   1   0      145.81      129.25      2.48 o
  11   1   0      190.55      170.65      5.62 o
  12   1   0      220.51      220.62      8.98 o
  13   1   0      456.64      421.44     13.37 o
  14   1   0      232.57      234.85      8.15 o
  15   1   0       20.66       19.05      3.83 o
  16   1   0       53.20       46.82      2.84 o
  17   1   0        3.52        0.59      2.16 o
  18   1   0        2.27        2.12      3.05 o
  19   1   0        0.60       -2.91      3.29 o
  20   1   0        0.70        0.51      3.58 o
   0   2   0     9451.61     6932.63    551.07 o
   1   2   0      156.05      136.24     14.38 o
   2   2   0     7445.74     6227.09    417.99 o
   3   2   0     1638.98     1203.28    315.25 o
   4   2   0       33.63       28.79      7.97 o
   5   2   0      353.05      388.83      9.61 o
   6   2   0      157.51      171.96      6.19 o
   7   2   0      226.29      228.79      5.90 o
   8   2   0        8.51       15.56      0.81 o
   9   2   0      273.06      284.52     11.26 o
  10   2   0       61.97       81.50      4.33 o
  11   2   0        0.86        2.33      1.11 o
  12   2   0      209.33      213.36     10.58 o
  13   2   0      126.47      132.76      9.58 o
  14   2   0       12.20       19.94      1.74 o
  15   2   0        0.79        1.61      1.87 o
  16   2   0       13.72       15.08      2.26 o
  17   2   0        1.06       -0.55      2.43 o
  18   2   0       26.05       28.27      3.92 o
  19   2   0        3.63        0.49      3.97 o
  20   2   0        3.05        2.71      3.87 o
   1   3   0      184.10      135.98     15.07 o
   2   3   0       33.79       37.56      0.99 o
   3   3   0      408.61      418.60     10.65 o
   4   3   0      410.02      401.01     21.71 o
   5   3   0        5.22       11.70      1.42 o
   6   3   0     1110.55     1253.65     31.57 o
   7   3   0     1627.29     1769.59     43.44 o
   8   3   0      413.18      419.60      8.20 o
   9   3   0        5.22        8.70      1.14 o
  10   3   0        1.19        0.47      0.92 o
  11   3   0      232.02      229.85      8.15 o
  12   3   0       12.62       16.17      1.57 o
  13   3   0      424.45      402.21     11.86 o
  14   3   0      211.89      238.84     11.29 o
  15   3   0       42.63       40.02      2.74 o
  16   3   0      106.32       98.17      7.82 o
  17   3   0        2.31       -0.38      2.60 o
  18   3   0       36.98       36.52      6.11 o
  19   3   0        6.73        7.34      2.80 o
  20   3   0       11.27        9.92      3.13 o
   0   4   0     8378.26     6884.60   1057.43 o
   1   4   0     1933.51     1925.69     35.92 o
   2   4   0     2980.63     2732.50    201.55 o
   3   4   0        0.44       -0.72      0.72 o
   4   4   0      228.25      310.15      7.69 o
   5   4   0      114.91      108.35      2.60 o
   6   4   0      110.84      109.77      2.84 o
   7   4   0        0.56        0.55      0.83 o
   8   4   0        0.55        1.36      0.81 o
   9   4   0        0.22        0.64      0.77 o
  10   4   0       39.37       31.87      5.31 o
  11   4   0       39.32       38.41      4.89 o
  12   4   0        6.94        8.08      1.16 o
  13   4   0        8.75        9.39      1.41 o
  14   4   0      122.07      123.07      4.89 o
  15   4   0       48.45       57.03      6.74 o
  16   4   0        0.03       -0.77      1.79 o
  17   4   0        3.96        3.09      2.42 o
  18   4   0        2.33       -0.47      2.68 o
  19   4   0       23.52       24.22      2.53 o
   1   5   0      532.73      509.97     11.23 o
   2   5   0       70.21       73.07      6.37 o
   3   5   0        0.80       -0.15      0.67 o
   4   5   0      306.94      316.96      7.34 o
   5   5   0        4.63        8.52      1.27 o
   6   5   0        3.74        2.62      1.00 o
   7   5   0       85.34       87.81      4.15 o
   8   5   0       28.57       31.05      1.39 o
   9   5   0        3.89        5.79      1.11 o
  10   5   0        0.03       -1.06      1.06 o
  11   5   0       27.42       23.59      1.38 o
  12   5   0       15.45       13.31      1.35 o
  13   5   0      112.23      101.40     11.94 o
  14   5   0       22.71       17.24      3.26 o
  15   5   0        2.04        0.51      1.46 o
  16   5   0        7.08        4.92      1.68 o
  17   5   0        8.44        7.67      2.14 o
  18   5   0       14.85       13.99      2.41 o
   0   6   0     2428.65     2318.90     68.87 o
   1   6   0      558.38      523.16      8.97 o
   2   6   0       85.44       84.26      4.03 o
   3   6   0      113.88      112.84      2.92 o
   4   6   0      409.96      404.06     14.84 o
   5   6   0        4.05        1.87      1.08 o
   6   6   0       14.28        9.87      1.38 o
   7   6   0       12.40       14.25      1.93 o
   8   6   0       39.86       41.24      1.75 o
   9   6   0        3.62        2.87      1.22 o
  10   6   0      109.29       90.29      4.04 o
  11   6   0        0.41        1.62      1.34 o
  12   6   0       35.93       37.42      2.36 o
  13   6   0        3.82        5.86      1.59 o
  14   6   0       17.62       23.05      1.95 o
  15   6   0       10.80       10.55      2.31 o
  16   6   0        5.50        6.13      2.30 o
  17   6   0        0.44       -2.46      2.46 o
   1   7   0       67.69       74.21      2.40 o
   2   7   0      174.48      176.95      4.53 o
   3   7   0      140.31      116.06      4.47 o
   4   7   0       14.66       13.53      1.40 o
   5   7   0        4.95        4.28      1.54 o
   6   7   0        0.99        0.04      1.38 o
   7   7   0        2.30        1.52      1.32 o
   8   7   0       33.00       30.39      2.67 o
   9   7   0        2.03       -0.55      1.32 o
  10   7   0        0.69       -0.18      1.53 o
  11   7   0        9.43       10.85      1.81 o
  12   7   0       21.77       16.26      1.96 o
  13   7   0       12.52       14.47      2.06 o
  14   7   0        8.78        6.87      2.06 o
  15   7   0        2.29        3.46      2.34 o
  16   7   0       10.83       15.20      2.80 o
   0   8   0       93.25       95.61      3.35 o
   1   8   0       21.11       22.73      1.72 o
   2   8   0        3.82        4.59      1.41 o
   3   8   0        2.60        4.46      1.60 o
   4   8   0        5.95        1.66      1.43 o
   5   8   0       12.03        7.74      1.74 o
   6   8   0       10.09        9.26      2.41 o
   7   8   0        6.47        6.84      1.95 o
   8   8   0        1.37        0.42      1.58 o
   9   8   0        9.80        7.35      1.76 o
  10   8   0        6.35        2.99      1.76 o
  11   8   0        0.21        0.30      1.87 o
  12   8   0       12.60       14.46      2.14 o
  13   8   0        2.18        1.42      2.10 o
  14   8   0        0.17        0.89      2.49 o
   1   9   0        6.37        2.98      1.85 o
   2   9   0       59.20       70.95      3.59 o
   3   9   0        0.20       -0.16      1.80 o
   4   9   0        6.45        6.89      2.62 o
   5   9   0        0.00       -1.78      1.78 o
   6   9   0        0.03       -1.94      2.09 o
   7   9   0        1.05        4.66      1.97 o
   8   9   0        0.64        2.66      1.84 o
   9   9   0        0.24       -2.00      2.00 o
  10   9   0        0.06        0.29      2.25 o
  11   9   0        3.70       -0.16      2.31 o
   0  10   0        3.88       -3.21      4.52 o
   1  10   0       21.53       31.21      3.09 o
   2  10   0       71.55       79.96      4.04 o
   3  10   0        0.61        3.72      2.70 o
   4  10   0       24.15       24.28      2.93 o
   5  10   0        0.45        3.91      2.56 o
   6  10   0        2.28        4.01      2.65 o
   7  10   0        0.36       -1.41      2.67 o
   8  10   0        0.12       -2.38      2.38 o
 -21   1   1        0.04       -0.61      3.72 o
 -20   1   1       20.99       29.52     10.59 o
 -19   1   1        1.97        0.08      3.23 o
 -18   1   1        7.92        8.41      3.26 o
 -17   1   1       82.90       77.94      5.84 o
 -16   1   1       42.87       45.58      3.83 o
 -15   1   1      153.50      166.23      8.98 o
 -14   1   1      315.79      332.02     14.19 o
 -13   1   1       38.51       41.78      3.72 o
 -12   1   1      185.45      185.06      9.67 o
 -11   1   1       74.15       55.48      1.36 o
 -10   1   1      307.88      287.43      7.30 o
  -9   1   1       21.35       23.82      1.26 o
  -8   1   1      140.75      163.22      6.56 o
  -7   1   1      382.79      428.45     11.93 o
  -6   1   1      683.23      702.89     16.98 o
  -5   1   1      170.98      186.38      6.35 o
  -4   1   1    14340.54    12109.98    131.48 o
  -3   1   1    26823.20    17969.32    917.71 o
  -2   1   1      126.13      111.53      7.44 o
  -1   1   1      371.82      302.04      3.31 o
   0   1   1      156.56      107.31     67.78 o
   1   1   1     2815.37     2342.93    130.34 o
   2   1   1       88.97       92.30      2.54 o
   3   1   1     7350.57     6925.01    157.93 o
   4   1   1     3944.74     3730.22     88.74 o
   5   1   1      848.82      810.13     17.41 o
   6   1   1     1341.01     1374.93     34.33 o
   7   1   1      603.99      544.13     20.05 o
   8   1   1      597.29      675.63     17.79 o
   9   1   1      539.94      530.47      6.77 o
  10   1   1      258.38      256.51     13.74 o
  11   1   1      380.93      354.97     14.75 o
  12   1   1      719.79      660.23     16.33 o
  13   1   1      373.89      372.82     24.05 o
  14   1   1        5.65        6.75      1.93 o
  15   1   1      142.28      131.78     10.62 o
  16   1   1        1.75       -1.15      1.98 o
  17   1   1        0.11       -2.73      2.73 o
  18   1   1        0.39       -2.97      2.97 o
  19   1   1        2.16       -2.67      3.33 o
  20   1   1        0.01       -3.36      6.18 o
 -21   2   1        1.95        0.95      4.01 o
 -20   2   1        1.82       -0.09      3.65 o
 -19   2   1        7.10        7.65      2.55 o
 -18   2   1        0.75       -2.06      2.30 o
 -17   2   1       10.86       10.39      2.29 o
 -16   2   1       71.56       69.71      4.03 o
 -15   2   1       32.88       36.33      1.97 o
 -14   2   1       44.09       40.20      2.42 o
 -13   2   1      495.76      501.58     20.45 o
 -12   2   1      258.38      279.42     10.93 o
 -11   2   1      419.08      441.70     12.66 o
 -10   2   1        0.23       -0.24      0.74 o
  -9   2   1       12.59       11.31      1.10 o
  -8   2   1      767.63      891.49     20.28 o
  -7   2   1       28.77       29.11      1.66 o
  -6   2   1       93.12      114.29      3.85 o
  -5   2   1     1344.73     1477.22     40.84 o
  -4   2   1     8278.22     7922.46    148.35 o
  -3   2   1     5384.77     4111.82    487.97 o
  -2   2   1     3341.75     3106.62     62.76 o
  -1   2   1    19399.28    13538.50    888.19 o
   0   2   1    31271.81    19255.07   1506.83 o
   1   2   1    22602.39    11282.50   2710.42 o
   2   2   1     6199.58     5600.41    204.27 o
   3   2   1      281.65      298.79      5.82 o
   4   2   1     1352.57     1431.98     24.56 o
   5   2   1      140.96      157.81      4.55 o
   6   2   1     1887.73     1996.17     51.12 o
   7   2   1      409.09      368.84     12.82 o
   8   2   1        1.65        4.21      0.72 o
   9   2   1      582.19      573.88     22.97 o
  10   2   1      260.19      247.30     13.58 o
  11   2   1      907.52      883.07     26.52 o
  12   2   1      283.67      312.09      7.12 o
  13   2   1        0.84        3.98      1.50 o
  14   2   1      673.85      662.77     34.99 o
  15   2   1        3.29        4.57      2.02 o
  16   2   1        0.48       -1.99      1.99 o
  17   2   1        0.81       -2.59      2.59 o
  18   2   1        6.43        8.81      2.66 o
  19   2   1        2.31        1.36      3.48 o
  20   2   1        5.39       10.85      3.97 o
 -20   3   1        0.98       -1.79      2.88 o
 -19   3   1        0.08       -3.26      3.26 o
 -18   3   1        1.97        0.66      3.16 o
 -17   3   1        0.87       -0.57      2.18 o
 -16   3   1        2.61        6.05      2.16 o
 -15   3   1       43.64       51.21      4.99 o
 -14   3   1       54.30       48.63      2.52 o
 -13   3   1        7.53        8.31      2.05 o
 -12   3   1       38.48       31.95      1.78 o
 -11   3   1        0.02        0.01      1.08 o
 -10   3   1      251.63      259.37      8.47 o
  -9   3   1       42.52       41.97      1.64 o
  -8   3   1      150.29      174.82      7.39 o
  -7   3   1        0.47        2.86      0.86 o
  -6   3   1      122.64      143.91      3.54 o
  -5   3   1      421.58      484.55     12.04 o
  -4   3   1      269.76      311.69      4.92 o
  -3   3   1     1707.05     1504.75    137.25 o
  -2   3   1     1722.52     1658.68     33.51 o
  -1   3   1        1.40        6.80      2.22 o
   0   3   1      324.34      319.75     12.23 o
   1   3   1       11.55       10.42      2.07 o
   2   3   1      410.20      390.81      8.04 o
   3   3   1      148.57      151.25     14.03 o
   4   3   1      499.30      479.48     53.58 o
   5   3   1      115.77      139.01      6.48 o
   6   3   1       48.74       58.44      2.05 o
   7   3   1       39.81       40.30      1.91 o
   8   3   1      164.61      158.25      4.01 o
   9   3   1       45.49       51.18      2.77 o
  10   3   1       50.53       55.85      4.12 o
  11   3   1        7.69       11.63      1.80 o
  12   3   1      258.58      275.27     11.23 o
  13   3   1        0.62        8.79      1.89 o
  14   3   1        7.40        6.42      1.66 o
  15   3   1       15.36       13.35      2.31 o
  16   3   1       18.89       14.58      2.84 o
  17   3   1        2.16        1.94      2.35 o
  18   3   1        4.94        9.43      2.73 o
  19   3   1        0.16       -1.29      2.84 o
 -20   4   1        9.30       10.84      3.17 o
 -19   4   1       32.74       34.41      4.39 o
 -18   4   1       14.76       15.12      3.11 o
 -17   4   1        7.60        4.40      2.95 o
 -16   4   1       48.02       48.30      2.71 o
 -15   4   1        2.85        3.01      2.26 o
 -14   4   1        1.85       -0.97      1.53 o
 -13   4   1       79.63       70.90     11.58 o
 -12   4   1        5.81        5.54      1.12 o
 -11   4   1        3.42        1.57      0.93 o
 -10   4   1        7.14        8.17      0.95 o
  -9   4   1       71.58       68.10      1.87 o
  -8   4   1       58.14       55.94      3.15 o
  -7   4   1      418.90      433.72     10.03 o
  -6   4   1      920.18     1025.23     27.32 o
  -5   4   1       15.40       13.03      0.95 o
  -4   4   1     3190.41     3176.94     69.50 o
  -3   4   1      152.75      148.29      7.94 o
  -2   4   1     3665.90     3510.57     74.62 o
  -1   4   1     1921.62     1803.26     34.79 o
   0   4   1      157.98      148.45      9.45 o
   1   4   1     1274.84     1343.70     34.21 o
   2   4   1     2511.20     2190.61    200.75 o
   3   4   1      131.96      146.24      3.66 o
   4   4   1        5.79        3.43      1.11 o
   5   4   1      362.67      332.71      4.87 o
   6   4   1      178.71      194.39      4.86 o
   7   4   1       55.31       50.80      5.98 o
   8   4   1        0.05        0.99      0.98 o
   9   4   1      100.48      104.12      2.62 o
  10   4   1        4.19        2.31      1.08 o
  11   4   1        6.72        9.83      1.32 o
  12   4   1        0.60        2.52      1.19 o
  13   4   1       94.92      102.36      2.65 o
  14   4   1      310.58      307.16      7.30 o
  15   4   1        4.97        4.72      1.57 o
  16   4   1       23.65       23.71      2.18 o
  17   4   1        0.04        0.03      1.95 o
  18   4   1        1.77        2.75      2.15 o
  19   4   1       18.95       18.02      2.57 o
 -19   5   1       10.25       17.96      3.42 o
 -18   5   1        0.31        0.86      2.81 o
 -17   5   1        0.41       -1.68      1.68 o
 -16   5   1        2.43        2.62      1.65 o
 -15   5   1      116.17      116.48      4.00 o
 -14   5   1        0.85        1.84      1.37 o
 -13   5   1       11.45        9.79      1.33 o
 -12   5   1        6.12        7.86      1.20 o
 -11   5   1        0.02       -1.10      1.10 o
 -10   5   1       13.83       16.78      1.25 o
  -9   5   1       84.19       74.86      3.64 o
  -8   5   1       17.00       18.61      1.17 o
  -7   5   1       23.57       23.82      1.38 o
  -6   5   1      319.79      306.56      8.49 o
  -5   5   1       78.84      106.01      2.39 o
  -4   5   1       14.53       20.88      1.00 o
  -3   5   1      615.11      614.09     12.17 o
  -2   5   1       60.29       46.77      2.72 o
  -1   5   1      363.76      313.52     22.93 o
   0   5   1       30.95       34.63      6.51 o
   1   5   1      113.32       92.82     18.41 o
   2   5   1        0.61        1.30      0.75 o
   3   5   1      100.83       95.03      4.02 o
   4   5   1        5.93        3.63      0.79 o
   5   5   1       33.53       22.10      1.73 o
   6   5   1      163.33      178.57     14.64 o
   7   5   1        0.70        1.65      0.99 o
   8   5   1        6.58        7.72      1.44 o
   9   5   1        0.36        0.39      1.53 o
  10   5   1       39.44       35.68      3.28 o
  11   5   1      147.01      128.46     11.48 o
  12   5   1      258.46      260.88      9.47 o
  13   5   1       31.73       37.78      1.81 o
  14   5   1        2.44        3.03      1.56 o
  15   5   1        3.85        3.02      1.67 o
  16   5   1        2.62        2.71      1.77 o
  17   5   1       21.97       30.15      2.53 o
  18   5   1        0.01        0.06      2.44 o
 -18   6   1        1.43        0.70      2.51 o
 -17   6   1        0.60       -1.74      2.28 o
 -16   6   1        2.75        4.62      2.20 o
 -15   6   1        2.02        6.02      2.08 o
 -14   6   1       26.47       31.28      2.17 o
 -13   6   1        0.00        0.30      1.61 o
 -12   6   1       32.12       36.26      2.25 o
 -11   6   1        0.07        0.52      1.25 o
 -10   6   1        0.60       -0.64      1.13 o
  -9   6   1        3.08        1.60      1.13 o
  -8   6   1        4.06        3.66      1.07 o
  -7   6   1       39.99       41.40      2.47 o
  -6   6   1      195.19      179.48      4.70 o
  -5   6   1        4.21        3.70      1.10 o
  -4   6   1       43.51       43.84      1.81 o
  -3   6   1        7.85        8.31      0.97 o
  -2   6   1       10.26        9.79      1.19 o
  -1   6   1       44.19       40.47      3.75 o
   0   6   1      634.37      589.11     30.36 o
   1   6   1      327.96      321.77     16.90 o
   2   6   1       12.14       11.34      1.36 o
   3   6   1       22.74       24.65      1.78 o
   4   6   1       65.13       67.42      2.12 o
   5   6   1        7.31        5.50      1.53 o
   6   6   1      194.23      180.36      6.06 o
   7   6   1       31.62       34.53      2.06 o
   8   6   1        7.61        4.05      1.20 o
   9   6   1       18.79       23.82      1.56 o
  10   6   1        0.00       -0.25      1.29 o
  11   6   1       24.78       30.99      2.87 o
  12   6   1        0.07        1.80      1.48 o
  13   6   1       20.63       21.06      1.82 o
  14   6   1       71.66       68.09      7.56 o
  15   6   1        2.71        4.50      1.97 o
  16   6   1       30.29       34.58      2.84 o
  17   6   1        0.12       -2.96      2.96 o
 -16   7   1        4.18        5.17      2.53 o
 -15   7   1        0.03        1.37      2.28 o
 -14   7   1        0.52        2.17      1.93 o
 -13   7   1       22.27       23.32      2.48 o
 -12   7   1        5.16        4.89      1.85 o
 -11   7   1        0.22       -0.34      1.55 o
 -10   7   1       45.06       43.93      2.25 o
  -9   7   1        0.02       -1.07      1.41 o
  -8   7   1       76.29       77.39      3.65 o
  -7   7   1        5.24        3.94      2.10 o
  -6   7   1        8.96        8.08      1.39 o
  -5   7   1       72.23       70.17      2.39 o
  -4   7   1        5.57        6.31      1.44 o
  -3   7   1       14.35       11.09      1.51 o
  -2   7   1        0.30       -0.23      1.29 o
  -1   7   1      129.38      111.68      3.70 o
   0   7   1      272.20      239.28     12.15 o
   1   7   1       26.33       32.91      2.21 o
   2   7   1      175.99      173.58      3.41 o
   3   7   1       11.31       10.31      1.23 o
   4   7   1       12.17       14.45      1.46 o
   5   7   1        0.71       -1.38      1.38 o
   6   7   1        2.31       -0.38      1.42 o
   7   7   1       66.51       57.24      2.16 o
   8   7   1        6.82        3.19      1.33 o
   9   7   1       22.86       26.19      1.71 o
  10   7   1       23.31       22.42      1.78 o
  11   7   1       10.29        7.89      1.63 o
  12   7   1        1.46        1.06      1.81 o
  13   7   1       21.89       32.75      2.92 o
  14   7   1       17.81       16.20      2.31 o
  15   7   1       13.35       20.35      2.61 o
 -14   8   1        1.44        1.85      2.39 o
 -13   8   1        3.59        1.47      2.24 o
 -12   8   1        6.99        3.63      2.16 o
 -11   8   1        1.50       -1.77      1.77 o
 -10   8   1        1.76       -1.67      1.67 o
  -9   8   1       11.02        9.32      1.75 o
  -8   8   1       17.82       19.61      2.06 o
  -7   8   1       27.23       29.80      2.74 o
  -6   8   1        3.80        3.35      2.28 o
  -5   8   1        5.81        1.97      1.73 o
  -4   8   1        0.91       -1.82      1.82 o
  -3   8   1      131.58      135.00      5.01 o
  -2   8   1      233.25      233.65      5.44 o
  -1   8   1      107.95      104.99      3.00 o
   0   8   1      354.19      350.81     10.34 o
   1   8   1        0.28        0.33      1.53 o
   2   8   1        0.60       -0.52      1.20 o
   3   8   1       43.10       36.68      2.18 o
   4   8   1        4.63        2.22      1.44 o
   5   8   1       46.56       47.41      2.61 o
   6   8   1        0.28       -1.64      1.64 o
   7   8   1        6.06        8.47      1.67 o
   8   8   1        0.00       -1.17      1.56 o
   9   8   1       16.98       15.96      3.16 o
  10   8   1       11.81       17.73      1.99 o
  11   8   1        7.13        4.87      1.97 o
  12   8   1        2.97        4.97      2.06 o
  13   8   1       13.11       11.70      2.29 o
 -12   9   1        0.29        2.15      2.42 o
 -11   9   1        0.00       -0.50      2.25 o
 -10   9   1        1.48       -1.27      2.15 o
  -9   9   1        1.15       -1.21      2.03 o
  -8   9   1        8.08        8.66      2.42 o
  -7   9   1        1.42       -1.99      2.48 o
  -6   9   1        0.23       -1.31      2.10 o
  -5   9   1       33.11       30.39      3.07 o
  -4   9   1        8.66        6.47      1.95 o
  -3   9   1       77.54       84.22      3.18 o
  -2   9   1       50.11       60.43      3.71 o
  -1   9   1        6.09        9.20      2.26 o
   0   9   1        0.61        4.09      1.82 o
   1   9   1       29.15       40.45      3.01 o
   2   9   1       13.61       16.04      2.61 o
   3   9   1       12.14       14.23      1.97 o
   4   9   1        4.84        1.93      1.83 o
   5   9   1        0.05       -0.41      2.18 o
   6   9   1        1.83        0.34      2.22 o
   7   9   1        5.26        6.55      1.88 o
   8   9   1        0.35        1.10      1.86 o
   9   9   1        0.34       -1.92      1.92 o
  10   9   1        1.47        0.83      2.13 o
  11   9   1        2.86        0.70      2.39 o
  -8  10   1        2.48        3.36      2.37 o
  -7  10   1        0.99       -1.13      2.58 o
  -6  10   1       21.18       28.40      2.97 o
  -5  10   1       14.73       12.37      2.33 o
  -4  10   1        0.07        2.40      3.03 o
  -3  10   1       17.58       19.12      2.83 o
  -2  10   1        7.45        9.42      2.62 o
  -1  10   1        2.38       -0.01      2.49 o
   0  10   1        0.22        0.10      2.43 o
   1  10   1        0.32        0.00      3.02 o
   2  10   1       30.13       33.62      8.79 o
   3  10   1        0.04        2.03      2.60 o
   4  10   1        8.90       15.27      2.72 o
   5  10   1        3.12        6.22      2.57 o
   6  10   1        7.35        6.12      2.76 o
   7  10   1        3.80       -2.26      2.26 o
 -21   0   2        1.62       -0.20      5.42 o
 -20   0   2        3.36        3.61      4.72 o
 -19   0   2        0.68        2.71      4.42 o
 -18   0   2      214.42      226.03      9.24 o
 -17   0   2      531.93      564.42     12.05 o
 -16   0   2      425.46      417.49     23.85 o
 -15   0   2      281.66      273.50     26.21 o
 -14   0   2        5.30        7.90      2.71 o
 -13   0   2      242.79      257.19     14.14 o
 -12   0   2      554.79      522.51     17.31 o
 -11   0   2      716.47      739.77     18.57 o
 -10   0   2      127.04      157.46      7.64 o
  -9   0   2      732.10      811.48     30.92 o
  -8   0   2     1769.71     2016.87     70.13 o
  -7   0   2       52.87       52.30      4.59 o
  -6   0   2     1655.03     1472.84    101.52 o
  -5   0   2    11041.71     9414.89     40.10 o
  -4   0   2      714.03      665.92     22.94 o
  -3   0   2    10482.08     9036.40     60.65 o
  -2   0   2      156.24      174.62      2.31 o
  -1   0   2      783.76      777.05     18.78 o
   0   0   2     7905.89     6956.61    202.23 o
   1   0   2      457.34      441.54     12.89 o
   2   0   2    20421.42    15993.52    205.50 o
   3   0   2     4310.14     4028.58     26.01 o
   4   0   2      379.78      403.29     14.86 o
   5   0   2     4835.34     5092.62     82.09 o
   6   0   2      776.95      782.51     22.29 o
   7   0   2        2.29        0.80      1.05 o
   8   0   2      201.87      198.33     10.09 o
   9   0   2        0.64        2.92      1.05 o
  10   0   2     1152.87     1223.93     55.93 o
  11   0   2     1165.15     1246.73     15.16 o
  12   0   2      370.23      361.19      8.94 o
  13   0   2      238.42      232.80     17.72 o
  14   0   2       10.79        6.20      2.17 o
  15   0   2      194.18      176.73      7.73 o
  16   0   2        0.00       -3.72      3.72 o
  17   0   2       12.71       14.16      4.52 o
  18   0   2       61.30       60.15      6.43 o
  19   0   2        1.69        1.20      4.92 o
  20   0   2       15.43       12.05      5.52 o
 -21   1   2        5.92       -0.37      3.79 o
 -20   1   2        2.57        1.61      4.82 o
 -19   1   2       37.68       37.30      4.07 o
 -18   1   2       12.37       16.42      3.97 o
 -17   1   2        0.19        2.52      2.30 o
 -16   1   2      268.74      271.13     11.36 o
 -15   1   2      147.94      157.37      8.11 o
 -14   1   2       64.48       62.67      1.96 o
 -13   1   2       19.97       22.87      1.29 o
 -12   1   2      114.05      127.29      4.28 o
 -11   1   2        1.66        3.05      0.68 o
 -10   1   2       21.32       22.48      0.97 o
  -9   1   2      186.89      179.05      6.49 o
  -8   1   2      442.59      493.97     12.67 o
  -7   1   2      365.38      382.02     12.42 o
  -6   1   2       44.99       49.47      2.08 o
  -5   1   2      127.11      132.07      5.93 o
  -4   1   2       42.65       31.36      5.02 o
  -3   1   2     5151.84     4785.72    154.95 o
  -2   1   2     1500.08     1406.10     32.02 o
  -1   1   2     6350.48     4289.29    555.32 o
   0   1   2       96.21      100.44      3.59 o
   1   1   2     2500.90     2378.83     16.22 o
   2   1   2     1590.82     1577.50     33.69 o
   3   1   2      238.93      242.52      8.12 o
   4   1   2       82.35       84.29      2.51 o
   5   1   2        0.35        1.06      0.61 o
   6   1   2      557.36      615.02     14.21 o
   7   1   2     1095.59     1118.70     22.34 o
   8   1   2       51.32       56.00      3.63 o
   9   1   2      514.50      562.50     16.52 o
  10   1   2      119.66      134.73     10.09 o
  11   1   2      321.08      309.27      9.68 o
  12   1   2      246.52      252.86     10.34 o
  13   1   2      450.88      447.23      7.83 o
  14   1   2        0.78       -0.19      2.30 o
  15   1   2        2.52        4.08      1.99 o
  16   1   2        0.34       -2.03      2.03 o
  17   1   2        2.48        3.05      3.01 o
  18   1   2        0.07       -3.12      3.12 o
  19   1   2        0.29        2.48      3.61 o
 -21   2   2        0.64       -3.72      3.72 o
 -20   2   2        4.80        5.79      5.82 o
 -19   2   2        9.94        7.51      2.66 o
 -18   2   2       37.94       38.91      5.98 o
 -17   2   2        2.47        2.23      2.07 o
 -16   2   2        5.33        1.44      1.90 o
 -15   2   2      153.03      147.21      4.86 o
 -14   2   2       49.87       53.06      3.75 o
 -13   2   2       17.21       18.76      1.44 o
 -12   2   2       19.50       21.86      1.43 o
 -11   2   2       86.59       97.92      3.15 o
 -10   2   2        1.46        1.05      0.72 o
  -9   2   2       61.35       53.89      6.22 o
  -8   2   2      230.14      229.61      8.37 o
  -7   2   2     4078.11     4375.04     72.87 o
  -6   2   2        0.79        1.23      0.41 o
  -5   2   2      543.78      537.94     52.53 o
  -4   2   2      594.22      620.54     11.70 o
  -3   2   2      314.67      339.72      8.30 o
  -2   2   2     8061.09     7302.79     58.21 o
  -1   2   2      113.53      119.02      4.48 o
   0   2   2      119.47      105.50      3.44 o
   1   2   2      330.75      308.59      2.78 o
   2   2   2        4.82        2.83      0.37 o
   3   2   2      802.47      789.06     10.04 o
   4   2   2        4.59        5.77      0.58 o
   5   2   2      433.85      447.94      9.60 o
   6   2   2       20.71       13.88      0.99 o
   7   2   2     1206.84     1188.90     27.41 o
   8   2   2       13.62       18.05      1.22 o
   9   2   2        1.78        1.48      1.20 o
  10   2   2      352.95      347.78     13.34 o
  11   2   2       21.49       25.58      2.02 o
  12   2   2       98.67      122.50      3.86 o
  13   2   2      419.03      429.66      7.24 o
  14   2   2        9.39        8.62      2.15 o
  15   2   2       11.70        9.45      2.19 o
  16   2   2        3.41        1.75      2.25 o
  17   2   2        7.81        2.51      2.36 o
  18   2   2        9.40        6.68      3.77 o
  19   2   2        0.44       -2.87      3.64 o
 -21   3   2       20.44       25.75      3.53 o
 -20   3   2       22.74       30.05      3.32 o
 -19   3   2       26.38       26.96      2.99 o
 -18   3   2       20.12       25.42      2.80 o
 -17   3   2        7.38        6.27      2.26 o
 -16   3   2      257.38      259.51      8.17 o
 -15   3   2        0.11        0.80      1.47 o
 -14   3   2       23.06       23.80      2.39 o
 -13   3   2       50.11       53.35      2.42 o
 -12   3   2      135.79      143.37      5.35 o
 -11   3   2       17.68       20.56      1.40 o
 -10   3   2        2.74        1.54      0.98 o
  -9   3   2      107.24      112.18      2.74 o
  -8   3   2       53.02       76.29      3.97 o
  -7   3   2      879.15     1025.62     21.22 o
  -6   3   2     1063.01     1120.68     28.44 o
  -5   3   2       80.54      103.07      3.35 o
  -4   3   2      272.21      215.71     17.22 o
  -3   3   2     1448.10     1371.25     33.13 o
  -2   3   2     1130.81     1093.63     11.90 o
  -1   3   2     3791.01     3657.77     36.62 o
   0   3   2        8.91       15.22      2.33 o
   1   3   2      365.68      525.56      8.54 o
   2   3   2      339.17      375.08      2.28 o
   3   3   2       42.12       53.09      1.12 o
   4   3   2       20.81       24.47      0.91 o
   5   3   2      284.07      254.82      6.68 o
   6   3   2       28.34       26.15      1.07 o
   7   3   2       34.89       33.90      1.43 o
   8   3   2       39.64       44.67      1.59 o
   9   3   2       11.51       13.11      1.49 o
  10   3   2       36.50       38.52      2.70 o
  11   3   2     3802.33     3880.80     98.48 o
  12   3   2      293.56      317.50      6.98 o
  13   3   2        6.21        7.61      2.06 o
  14   3   2        1.60        0.27      3.44 o
  15   3   2       37.92       36.73      4.18 o
  16   3   2        0.20       -2.27      2.27 o
  17   3   2       72.59       67.86     11.39 o
  18   3   2        7.23       10.38      2.88 o
  19   3   2        0.17       -0.60      2.92 o
 -20   4   2       11.57       16.68      3.26 o
 -19   4   2       48.03       53.32      4.62 o
 -18   4   2       26.36       28.64      3.01 o
 -17   4   2       17.88       17.23      2.18 o
 -16   4   2        1.26       -0.31      1.68 o
 -15   4   2       11.21       10.35      1.84 o
 -14   4   2        0.00        0.11      1.48 o
 -13   4   2        1.18       -0.17      1.33 o
 -12   4   2       51.21       47.23      1.83 o
 -11   4   2       12.70       11.82      1.05 o
 -10   4   2       32.03       36.62      1.84 o
  -9   4   2        2.47        1.10      0.77 o
  -8   4   2      877.63      950.36     21.04 o
  -7   4   2       54.70       54.90      1.62 o
  -6   4   2       52.50       43.80      2.53 o
  -5   4   2      460.08      469.13     11.77 o
  -4   4   2       15.23       20.43      2.39 o
  -3   4   2      697.33      697.67     27.25 o
  -2   4   2       41.35       41.12      3.15 o
  -1   4   2     1302.70     1402.96     19.65 o
   0   4   2     1011.26      923.14     75.84 o
   1   4   2      317.96      308.93      4.05 o
   2   4   2     1464.74     1478.82     46.57 o
   3   4   2     2223.59     2215.73     16.09 o
   4   4   2        6.60        5.58      0.80 o
   5   4   2       21.08       30.02      1.42 o
   6   4   2      187.37      195.45      4.74 o
   7   4   2        0.12       -0.67      0.85 o
   8   4   2        7.01        5.50      1.01 o
   9   4   2      208.48      222.47      3.88 o
  10   4   2       31.27       31.63      1.68 o
  11   4   2       26.42       22.02      1.58 o
  12   4   2      224.54      249.39      7.18 o
  13   4   2       83.88       89.84      2.63 o
  14   4   2      113.98      104.36      3.79 o
  15   4   2        5.96        7.25      2.01 o
  16   4   2        1.65       -1.86      1.86 o
  17   4   2       31.18       31.34      3.58 o
  18   4   2        6.00        8.45      2.36 o
 -19   5   2        8.61        9.11      3.02 o
 -18   5   2       45.04       52.84      3.59 o
 -17   5   2        0.73        1.64      2.02 o
 -16   5   2       22.33       21.94      2.24 o
 -15   5   2        0.65        1.70      1.45 o
 -14   5   2        3.43        3.37      1.37 o
 -13   5   2       37.13       30.16      1.63 o
 -12   5   2       29.80       31.40      2.60 o
 -11   5   2       96.23       87.75      2.69 o
 -10   5   2       16.85       18.15      1.85 o
  -9   5   2       26.85       29.12      1.36 o
  -8   5   2       69.19       63.80      2.41 o
  -7   5   2       31.03       33.69      1.55 o
  -6   5   2       16.37       14.90      1.26 o
  -5   5   2       14.61       17.04      2.60 o
  -4   5   2       91.13      104.29      2.86 o
  -3   5   2       74.90       83.29      5.44 o
  -2   5   2      123.69      112.50      2.00 o
  -1   5   2      203.80      190.68      4.14 o
   0   5   2      772.59      788.98     11.68 o
   1   5   2      363.87      320.71     13.13 o
   2   5   2       21.97       18.61      1.44 o
   3   5   2      476.96      477.00     23.06 o
   4   5   2      108.28      116.77      6.25 o
   5   5   2       20.96       24.21      1.43 o
   6   5   2      316.28      316.14     13.67 o
   7   5   2        5.59       10.71      1.22 o
   8   5   2        0.80        0.75      1.16 o
   9   5   2        8.96        8.22      1.45 o
  10   5   2       31.73       32.34      1.85 o
  11   5   2        0.08        1.09      1.40 o
  12   5   2        0.01        0.22      1.36 o
  13   5   2        2.83        2.67      1.49 o
  14   5   2        9.03       11.60      1.71 o
  15   5   2        4.33        3.79      1.74 o
  16   5   2       22.48       24.30      2.40 o
  17   5   2        1.75       -0.79      2.16 o
 -18   6   2        4.21       -2.07      2.64 o
 -17   6   2       10.62       16.50      2.52 o
 -16   6   2        0.22        3.29      2.11 o
 -15   6   2       41.57       40.87      2.59 o
 -14   6   2        2.49        3.24      1.89 o
 -13   6   2       51.76       50.42      4.49 o
 -12   6   2        0.09       -1.39      1.39 o
 -11   6   2       18.98       21.35      1.84 o
 -10   6   2       52.24       50.96      2.56 o
  -9   6   2       18.80       15.57      1.29 o
  -8   6   2      296.77      300.55     10.84 o
  -7   6   2       16.36       19.17      1.34 o
  -6   6   2      185.94      164.32     10.67 o
  -5   6   2      215.50      202.91      5.97 o
  -4   6   2       41.88       34.84      3.84 o
  -3   6   2      924.97      828.33     76.39 o
  -2   6   2     1345.55     1257.13     53.09 o
  -1   6   2       20.99       22.74      2.04 o
   0   6   2       99.77      103.45      4.82 o
   1   6   2        0.12       -0.49      0.80 o
   2   6   2       39.37       28.07      3.67 o
   3   6   2        0.17       -0.42      0.91 o
   4   6   2      199.44      197.67      4.74 o
   5   6   2       61.42       55.19     17.07 o
   6   6   2      101.45       90.99     11.99 o
   7   6   2        7.25        5.61      1.27 o
   8   6   2        0.13       -1.12      1.24 o
   9   6   2       70.19       67.79      7.77 o
  10   6   2       19.35       23.15      2.58 o
  11   6   2       44.27       49.18      3.18 o
  12   6   2       60.18       59.46      2.54 o
  13   6   2        0.00        0.37      1.64 o
  14   6   2       16.03       16.84      1.95 o
  15   6   2       34.56       40.07      2.57 o
  16   6   2       21.89       21.36      2.44 o
 -16   7   2        5.23        6.46      2.57 o
 -15   7   2        1.18       -0.76      2.26 o
 -14   7   2        0.52       -1.99      1.99 o
 -13   7   2       15.65       12.41      1.91 o
 -12   7   2       26.23       28.36      3.55 o
 -11   7   2       27.22       28.18      1.98 o
 -10   7   2        1.13        1.56      1.49 o
  -9   7   2       32.27       32.48      2.00 o
  -8   7   2       52.89       54.75      4.83 o
  -7   7   2        8.31        6.36      1.50 o
  -6   7   2        0.40       -1.07      1.34 o
  -5   7   2       23.25       20.45      3.76 o
  -4   7   2        7.93        5.82      2.12 o
  -3   7   2      360.85      319.62     27.99 o
  -2   7   2      109.40      107.17      7.75 o
  -1   7   2      133.26      125.39      5.27 o
   0   7   2       81.87       86.81      7.31 o
   1   7   2       52.03       27.83      7.15 o
   2   7   2        5.44        3.36      1.41 o
   3   7   2        3.62        2.71      1.17 o
   4   7   2       20.51       16.26      2.16 o
   5   7   2       32.82       25.52      2.12 o
   6   7   2        0.46        0.39      1.44 o
   7   7   2        3.87       -0.41      1.38 o
   8   7   2       15.55       17.54      1.57 o
   9   7   2       87.28       66.15      4.14 o
  10   7   2       32.69       26.99      1.87 o
  11   7   2       16.20       16.81      1.77 o
  12   7   2        4.42        4.48      1.69 o
  13   7   2       74.13       76.21      7.44 o
  14   7   2       25.88       35.87      3.51 o
  15   7   2        0.24        3.21      2.53 o
 -15   8   2        2.00        2.13      2.59 o
 -14   8   2        3.23        3.56      2.36 o
 -13   8   2        0.77       -2.08      2.08 o
 -12   8   2       15.09       12.14      2.30 o
 -11   8   2        0.01       -0.48      1.90 o
 -10   8   2        3.70        0.84      1.88 o
  -9   8   2        3.09        0.18      2.12 o
  -8   8   2        2.97        3.77      1.75 o
  -7   8   2        6.87        5.10      1.87 o
  -6   8   2       15.56       13.63      2.03 o
  -5   8   2        2.80        0.31      1.52 o
  -4   8   2        0.76       -1.50      1.50 o
  -3   8   2        0.00        1.69      1.87 o
  -2   8   2      264.90      242.39     21.18 o
  -1   8   2       19.28       20.64      4.20 o
   0   8   2      117.99       92.49     13.96 o
   1   8   2       13.04        7.85      2.07 o
   2   8   2        7.92        7.76      1.28 o
   3   8   2       16.95       13.14      2.21 o
   4   8   2       20.90       21.64      1.96 o
   5   8   2        2.45        1.17      1.74 o
   6   8   2        0.58       -1.20      1.51 o
   7   8   2        0.10       -0.40      1.45 o
   8   8   2        0.03       -0.87      1.50 o
   9   8   2       11.54       11.92      1.96 o
  10   8   2       23.92       24.21      2.25 o
  11   8   2        3.54        3.03      2.05 o
  12   8   2       15.80       14.79      2.30 o
  13   8   2        2.70        5.20      2.27 o
 -12   9   2        0.01       -2.29      2.29 o
 -11   9   2        5.70        3.61      2.43 o
 -10   9   2        1.25       -0.55      2.13 o
  -9   9   2       19.11       18.06      2.36 o
  -8   9   2        0.02       -2.22      2.22 o
  -7   9   2        0.13        1.17      2.12 o
  -6   9   2        7.62        5.42      1.90 o
  -5   9   2       16.85       13.85      2.89 o
  -4   9   2       13.49        5.77      3.12 o
  -3   9   2        0.94        2.50      1.75 o
  -2   9   2       33.04       30.23      4.52 o
  -1   9   2        0.00       -1.70      2.91 o
   0   9   2       12.31       13.50      4.60 o
   1   9   2       57.24       61.16      6.12 o
   2   9   2       23.42       29.15      1.80 o
   3   9   2       10.01       10.64      1.72 o
   4   9   2        7.88        5.67      2.21 o
   5   9   2        1.57        3.81      2.17 o
   6   9   2       22.57       21.66      2.19 o
   7   9   2        0.33       -0.66      1.80 o
   8   9   2        2.68        0.81      1.86 o
   9   9   2        0.52        3.33      2.04 o
  10   9   2        7.37        7.33      2.19 o
  -9  10   2        0.59       -1.48      2.91 o
  -8  10   2        4.37        7.65      3.55 o
  -7  10   2        3.42        4.14      3.82 o
  -6  10   2        3.57        1.69      2.60 o
  -5  10   2        3.02        0.01      3.06 o
  -4  10   2       13.57       13.66      4.42 o
  -3  10   2        0.04        4.87      3.17 o
  -2  10   2       22.41       24.19      3.62 o
  -1  10   2       13.65       10.82      3.97 o
   0  10   2        2.41        0.56      3.07 o
   1  10   2       11.48       15.54      3.51 o
   2  10   2        1.19       -4.12      4.12 o
   3  10   2        7.55        5.82      4.32 o
   4  10   2        2.71       -0.34      3.04 o
   5  10   2        2.44        2.99      2.61 o
   6  10   2        0.35        0.18      2.35 o
   7  10   2        0.01        0.65      2.46 o
 -22   1   3        0.46       -1.01      3.93 o
 -21   1   3        7.97        9.25      3.80 o
 -20   1   3       27.91       22.88      3.82 o
 -19   1   3       13.00       19.93      5.27 o
 -18   1   3       24.53       19.61      2.57 o
 -17   1   3       40.30       39.60      3.39 o
 -16   1   3       20.66       19.54      3.02 o
 -15   1   3      105.73      108.86      4.49 o
 -14   1   3       23.41       23.86      1.83 o
 -13   1   3      322.78      316.69      6.17 o
 -12   1   3      185.34      185.33      4.21 o
 -11   1   3        6.48        6.10      0.84 o
 -10   1   3      165.33      195.75      5.94 o
  -9   1   3      756.81      818.16     18.04 o
  -8   1   3        8.43        9.25      0.80 o
  -7   1   3       90.67       98.90      3.25 o
  -6   1   3       59.88       73.73      4.53 o
  -5   1   3      319.59      280.59     31.32 o
  -4   1   3      106.68      115.61      6.55 o
  -3   1   3     6871.29     6151.94     75.79 o
  -2   1   3    24342.71    18489.73    317.53 o
  -1   1   3     8200.22     7076.67     49.24 o
   0   1   3      101.00      107.49      2.14 o
   1   1   3     1089.12     1116.96      8.99 o
   2   1   3      120.47      112.04      1.42 o
   3   1   3      197.96      212.56      3.80 o
   4   1   3     1264.23     1342.99     20.95 o
   5   1   3      801.54      807.74     14.86 o
   6   1   3     1085.53     1081.63     20.07 o
   7   1   3      679.92      845.63     19.32 o
   8   1   3       72.78       73.74      5.67 o
   9   1   3        3.44        9.15      1.44 o
  10   1   3      105.68       90.56      5.80 o
  11   1   3       82.80       78.03      6.46 o
  12   1   3      505.67      520.49      7.59 o
  13   1   3      150.28      142.56      9.34 o
  14   1   3       19.66       23.33      3.05 o
  15   1   3        5.14        3.66      2.18 o
  16   1   3        3.38        3.45      2.86 o
  17   1   3       14.26       17.64      3.44 o
  18   1   3       23.81       22.66      3.97 o
  19   1   3        8.71       13.26      4.04 o
 -21   2   3       21.81       26.28      4.05 o
 -20   2   3        0.42        2.37      2.68 o
 -19   2   3       17.47       22.84      3.02 o
 -18   2   3        2.63        1.38      2.13 o
 -17   2   3        0.06       -1.44      1.93 o
 -16   2   3        0.50       -1.04      1.46 o
 -15   2   3        4.67        5.08      1.75 o
 -14   2   3       38.55       33.64      3.20 o
 -13   2   3       37.47       38.57      1.86 o
 -12   2   3      170.37      180.10      3.75 o
 -11   2   3      269.35      272.06      7.48 o
 -10   2   3      331.40      378.25      7.89 o
  -9   2   3     2835.84     2985.72     61.29 o
  -8   2   3     2447.63     2855.68     55.99 o
  -7   2   3        0.45        1.08      0.54 o
  -6   2   3       42.22       36.06      5.25 o
  -5   2   3       18.66       27.70      1.73 o
  -4   2   3     6342.85     6051.39    106.07 o
  -3   2   3     5136.23     4851.02     69.13 o
  -2   2   3      848.46      698.21      6.41 o
  -1   2   3      850.65      783.52      8.23 o
   0   2   3     1183.17     1146.32     20.27 o
   1   2   3     1253.09     1198.76     10.93 o
   2   2   3       30.13       22.55      0.68 o
   3   2   3     1574.96     1601.16     22.15 o
   4   2   3      684.89      686.15     12.04 o
   5   2   3      461.29      458.87      8.06 o
   6   2   3       81.25       76.02      3.87 o
   7   2   3      198.44      192.14      4.09 o
   8   2   3       75.58       76.23      2.21 o
   9   2   3        6.10        3.43      1.29 o
  10   2   3       12.22       12.92      1.65 o
  11   2   3     1187.86     1161.56     30.70 o
  12   2   3      216.91      216.76      4.21 o
  13   2   3      247.25      249.97      6.02 o
  14   2   3        3.19        2.86      2.52 o
  15   2   3        4.95        6.37      3.66 o
  16   2   3       18.95       14.13      2.81 o
  17   2   3        1.21       -2.26      2.47 o
  18   2   3        0.92       -3.41      3.41 o
  19   2   3        8.38       13.78      4.11 o
 -21   3   3        7.91       10.54      3.14 o
 -20   3   3        0.55        2.01      2.68 o
 -19   3   3        0.09       -2.34      2.34 o
 -18   3   3        0.89       -0.05      2.28 o
 -17   3   3        0.09       -1.16      1.67 o
 -16   3   3       87.58       81.94      4.23 o
 -15   3   3        2.49        1.50      1.45 o
 -14   3   3      111.89      103.39      3.12 o
 -13   3   3       15.81       21.37      1.54 o
 -12   3   3       40.86       38.66      2.03 o
 -11   3   3       98.25      104.82      5.92 o
 -10   3   3       14.72       13.73      1.52 o
  -9   3   3       22.01       28.39      1.35 o
  -8   3   3        0.00        1.01      0.82 o
  -7   3   3        9.19       12.84      1.31 o
  -6   3   3      511.33      532.09     15.16 o
  -5   3   3     1129.66     1141.63     24.71 o
  -4   3   3      391.72      411.61      9.42 o
  -3   3   3       24.48       21.75      0.90 o
  -2   3   3       23.34       20.95      0.94 o
  -1   3   3     1355.21     1291.44     43.79 o
   0   3   3      329.10      355.91      4.69 o
   1   3   3       33.45       35.17      0.95 o
   2   3   3        5.20        7.77      0.73 o
   3   3   3        7.29        5.17      0.54 o
   4   3   3       82.85       87.76      1.29 o
   5   3   3      431.75      422.08      6.40 o
   6   3   3      127.39      140.14      2.65 o
   7   3   3       23.76       24.86      1.17 o
   8   3   3       50.72       45.09      1.71 o
   9   3   3      180.29      179.22      3.39 o
  10   3   3      285.64      267.78     14.64 o
  11   3   3       59.42       78.29     14.36 o
  12   3   3       67.03       58.36      3.27 o
  13   3   3        3.12        4.51      3.39 o
  14   3   3       14.79       14.37      3.02 o
  15   3   3        1.78       -0.99      2.24 o
  16   3   3       21.26       16.87      2.67 o
  17   3   3       29.80       23.19      3.12 o
  18   3   3       15.78       16.43      3.04 o
 -20   4   3        2.69        9.08      3.23 o
 -19   4   3       30.96       29.47      3.89 o
 -18   4   3       43.05       46.02      5.81 o
 -17   4   3        0.42        0.70      1.83 o
 -16   4   3       18.66       20.36      2.02 o
 -15   4   3       91.79       86.60      2.97 o
 -14   4   3       12.76       14.90      1.70 o
 -13   4   3        2.57        3.03      1.37 o
 -12   4   3       46.81       51.42      2.63 o
 -11   4   3        0.00       -0.81      0.83 o
 -10   4   3       18.66       23.90      1.27 o
  -9   4   3      216.41      260.43      7.63 o
  -8   4   3      676.87      648.56     56.99 o
  -7   4   3      118.75      129.88      3.20 o
  -6   4   3        7.71       11.08      0.80 o
  -5   4   3      147.65      122.54      3.53 o
  -4   4   3       67.40       63.25      2.00 o
  -3   4   3        1.16       -0.14      0.59 o
  -2   4   3      406.27      482.39      7.76 o
  -1   4   3      933.66      876.76     15.15 o
   0   4   3      127.18      106.28      4.88 o
   1   4   3     1271.08     1331.75     20.17 o
   2   4   3      387.56      409.93      5.09 o
   3   4   3       37.17       38.73      1.17 o
   4   4   3      114.43       90.79      1.39 o
   5   4   3       48.43       47.90      1.71 o
   6   4   3       44.73       41.54      1.78 o
   7   4   3      243.22      250.00      6.81 o
   8   4   3      130.51      140.94      2.40 o
   9   4   3      186.93      188.01      5.30 o
  10   4   3       38.02       43.00      3.06 o
  11   4   3      354.82      355.19      9.63 o
  12   4   3      187.95      196.24      3.38 o
  13   4   3        1.60        1.83      1.58 o
  14   4   3       13.26       10.50      1.84 o
  15   4   3       48.44       49.43      2.59 o
  16   4   3        3.26       -0.28      1.92 o
  17   4   3        5.87        6.03      2.14 o
 -19   5   3        4.56       12.96      3.07 o
 -18   5   3        3.06        2.25      2.15 o
 -17   5   3        2.30        1.57      1.94 o
 -16   5   3        4.86        2.06      1.84 o
 -15   5   3        0.56       -1.72      1.72 o
 -14   5   3       41.31       43.37      5.15 o
 -13   5   3       32.46       26.94      1.97 o
 -12   5   3      125.94      107.85      4.17 o
 -11   5   3       68.64       66.73      2.01 o
 -10   5   3       28.48       31.06      2.12 o
  -9   5   3       72.40       70.95      2.37 o
  -8   5   3      157.45      166.70      4.44 o
  -7   5   3       31.09       35.77      3.13 o
  -6   5   3        6.70       11.61      1.07 o
  -5   5   3       21.65       27.55      1.35 o
  -4   5   3       53.98       55.03      1.68 o
  -3   5   3       18.96       22.60      1.04 o
  -2   5   3      134.87      119.05      2.83 o
  -1   5   3      223.39      244.22      5.30 o
   0   5   3       70.64       87.27      8.94 o
   1   5   3      168.67      139.98      2.55 o
   2   5   3        4.09        4.04      0.78 o
   3   5   3       35.66       32.44      2.55 o
   4   5   3       29.47       28.50      1.34 o
   5   5   3      390.85      370.66      4.71 o
   6   5   3       49.40       49.51      2.16 o
   7   5   3       52.60       54.59      2.10 o
   8   5   3       38.97       49.05      3.30 o
   9   5   3      375.86      395.92      9.07 o
  10   5   3       26.78       34.28      1.98 o
  11   5   3      284.68      282.89      8.09 o
  12   5   3       30.89       29.41      1.91 o
  13   5   3        0.08        1.38      1.62 o
  14   5   3        9.23        5.73      2.40 o
  15   5   3        0.89       -1.03      1.99 o
  16   5   3        7.53        5.25      2.27 o
  17   5   3       13.99       10.04      3.87 o
 -18   6   3        0.14       -0.07      2.37 o
 -17   6   3        1.17       -2.14      2.14 o
 -16   6   3       10.45        9.35      2.49 o
 -15   6   3       12.15        9.01      2.02 o
 -14   6   3        1.59        0.00      1.75 o
 -13   6   3        7.29        6.37      1.57 o
 -12   6   3        7.24        5.71      1.47 o
 -11   6   3       67.78       55.26      2.98 o
 -10   6   3        0.06        0.54      1.24 o
  -9   6   3        0.70       -0.32      1.26 o
  -8   6   3       30.40       23.27      4.49 o
  -7   6   3       74.87       73.20      5.94 o
  -6   6   3       33.56       35.08      1.81 o
  -5   6   3        4.33        5.31      1.12 o
  -4   6   3        0.73        1.34      1.01 o
  -3   6   3      161.25      150.45      4.59 o
  -2   6   3        3.13        5.04      1.04 o
  -1   6   3       30.29       33.84      1.67 o
   0   6   3       52.75       38.73      4.21 o
   1   6   3        5.61        3.51      0.90 o
   2   6   3       49.50       47.51      1.58 o
   3   6   3       97.08       91.35      3.78 o
   4   6   3      142.38      145.23      3.38 o
   5   6   3       19.51       17.99      1.62 o
   6   6   3        4.46        4.74      1.27 o
   7   6   3        0.24        0.30      1.34 o
   8   6   3        0.26       -1.27      1.33 o
   9   6   3      159.75      163.88      5.07 o
  10   6   3        0.98        1.53      1.76 o
  11   6   3       28.59       28.63      2.76 o
  12   6   3       43.00       46.51      3.00 o
  13   6   3       29.43       30.44      2.16 o
  14   6   3        5.19        4.57      1.93 o
  15   6   3        7.17        4.74      2.14 o
 -17   7   3        1.21        1.54      2.57 o
 -16   7   3        0.65        0.16      2.28 o
 -15   7   3        3.22        0.51      2.12 o
 -14   7   3        0.32       -1.92      1.92 o
 -13   7   3        1.31        0.54      1.92 o
 -12   7   3      103.91      100.42      3.34 o
 -11   7   3        2.54        2.99      1.77 o
 -10   7   3       62.42       59.01      3.09 o
  -9   7   3        4.44        2.71      1.51 o
  -8   7   3       86.45       78.47     15.39 o
  -7   7   3       12.56       10.27      1.64 o
  -6   7   3        1.67       -0.01      1.43 o
  -5   7   3      228.90      229.74      6.35 o
  -4   7   3       35.65       32.82      1.95 o
  -3   7   3       91.25       95.81      4.66 o
  -2   7   3       15.70       19.16      1.54 o
  -1   7   3      173.62      192.16      5.38 o
   0   7   3        9.23       12.11      1.55 o
   1   7   3       51.11       51.15      2.65 o
   2   7   3       58.53       61.79      2.12 o
   3   7   3        7.48        8.66      1.51 o
   4   7   3       13.74       14.58      1.95 o
   5   7   3      185.38      170.44     12.29 o
   6   7   3       10.34        7.89      1.52 o
   7   7   3        0.61       -1.41      1.41 o
   8   7   3       11.29        4.13      1.63 o
   9   7   3        7.05        3.03      1.67 o
  10   7   3        0.32       -0.49      1.57 o
  11   7   3        0.12        0.57      1.71 o
  12   7   3        1.14        0.58      1.82 o
  13   7   3       67.61       80.75      3.06 o
  14   7   3        3.34        7.42      2.12 o
 -15   8   3        0.03       -0.98      2.43 o
 -14   8   3        5.32        1.99      2.30 o
 -13   8   3        8.87        4.22      2.25 o
 -12   8   3        4.64        4.45      2.12 o
 -11   8   3        0.06        1.91      1.94 o
 -10   8   3        2.47        0.58      2.84 o
  -9   8   3        5.13        3.17      1.96 o
  -8   8   3       12.52       11.77      2.08 o
  -7   8   3       77.52       72.40      4.26 o
  -6   8   3        7.54        2.70      1.67 o
  -5   8   3       36.96       38.37      2.32 o
  -4   8   3       66.01       72.78      2.81 o
  -3   8   3      153.80      151.20      3.32 o
  -2   8   3        6.29        8.93      1.62 o
  -1   8   3       44.45       42.61      2.72 o
   0   8   3       69.80       66.68      3.38 o
   1   8   3       58.42       56.28      4.71 o
   2   8   3        0.00       -0.93      1.39 o
   3   8   3        4.01        3.15      1.92 o
   4   8   3        0.92       -1.80      1.85 o
   5   8   3        1.34        1.26      1.67 o
   6   8   3       52.85       45.44      4.44 o
   7   8   3        2.19        0.00      1.47 o
   8   8   3        0.09       -0.66      1.55 o
   9   8   3       12.71        9.08      1.80 o
  10   8   3        2.26        2.51      1.76 o
  11   8   3        6.10        5.37      2.13 o
  12   8   3       13.49       15.45      2.38 o
 -12   9   3        1.92       -0.02      2.94 o
 -11   9   3        1.88        8.29      2.78 o
 -10   9   3        1.82        1.55      2.51 o
  -9   9   3        3.39        2.69      2.97 o
  -8   9   3        6.65        5.16      2.32 o
  -7   9   3        2.32        3.84      2.13 o
  -6   9   3        9.38        7.71      1.93 o
  -5   9   3        6.78        7.08      2.71 o
  -4   9   3        3.78        6.37      2.55 o
  -3   9   3       35.04       34.35      3.36 o
  -2   9   3        4.82        3.12      2.62 o
  -1   9   3        4.79        9.94      2.73 o
   0   9   3        7.77        6.22      2.51 o
   1   9   3       44.62       33.03      6.81 o
   2   9   3        0.00        1.27      2.02 o
   3   9   3        2.84        3.06      2.09 o
   4   9   3        0.00        0.67      1.89 o
   5   9   3        0.77        2.92      2.20 o
   6   9   3        0.55        0.63      2.06 o
   7   9   3        7.59        3.49      2.22 o
   8   9   3        0.79       -0.80      2.22 o
   9   9   3       30.41       37.20      3.06 o
  10   9   3        2.38        1.67      2.56 o
  -9  10   3        5.60        6.80      6.48 o
  -8  10   3        1.43       -3.36      3.36 o
  -7  10   3        0.67       -0.49      4.97 o
  -6  10   3        3.53        7.35      2.74 o
  -5  10   3       13.15       13.26      3.44 o
  -4  10   3        3.95        4.87      3.19 o
  -3  10   3        0.79        0.17      4.47 o
  -2  10   3       16.00       14.40      3.46 o
  -1  10   3        1.23       -0.66      3.12 o
   0  10   3        0.10       -2.19      2.93 o
   1  10   3       18.08       25.81      5.12 o
   2  10   3        0.05        2.11      4.52 o
   3  10   3        0.25        0.20      4.42 o
   4  10   3        5.00       -0.76      3.02 o
   5  10   3        0.59       -0.29      5.22 o
   6  10   3        0.15        1.82      3.41 o
 -22   0   4        0.81        0.80      5.12 o
 -21   0   4        1.96       -4.72      4.72 o
 -20   0   4       26.04       20.18      5.22 o
 -19   0   4       28.15       27.91      5.02 o
 -18   0   4      140.04      128.93      7.43 o
 -17   0   4      352.84      334.67     25.71 o
 -16   0   4      101.69      107.90     11.60 o
 -15   0   4       19.68       23.20      2.46 o
 -14   0   4        1.46        1.50      1.21 o
 -13   0   4       18.95       19.51      1.91 o
 -12   0   4        0.75        0.89      1.00 o
 -11   0   4      200.22      224.81      7.34 o
 -10   0   4     1704.28     1734.23     67.23 o
  -9   0   4     1476.58     1712.34     61.45 o
  -8   0   4     1947.66     2180.39     64.87 o
  -7   0   4     6274.08     6009.04    108.40 o
  -6   0   4        6.53        5.91      1.00 o
  -5   0   4    34520.67    26629.13    152.43 o
  -4   0   4     4853.23     4385.18    179.24 o
  -3   0   4     1041.62      991.67     64.26 o
  -2   0   4    18377.68    15257.51    115.90 o
  -1   0   4     9827.49     8595.21     27.54 o
   0   0   4     2373.39     2329.03     54.57 o
   1   0   4       40.32       63.67      1.39 o
   2   0   4     7871.75     7309.59    178.69 o
   3   0   4     1280.63     1281.43      7.84 o
   4   0   4     3045.25     3129.48     21.89 o
   5   0   4        2.93        1.51      1.61 o
   6   0   4     1334.81     1721.69     15.26 o
   7   0   4     1338.12     1448.06     14.36 o
   8   0   4      445.34      481.58      8.33 o
   9   0   4      116.44      113.27      5.12 o
  10   0   4       81.30       84.65      5.42 o
  11   0   4      171.92      178.64      6.83 o
  12   0   4      400.38      376.05      9.34 o
  13   0   4      184.76      183.76      7.53 o
  14   0   4       47.07       53.62      6.02 o
  15   0   4       12.08       10.34      4.42 o
  16   0   4       38.71       40.57      5.12 o
  17   0   4        2.39        1.00      4.32 o
  18   0   4        5.24       -3.01      5.02 o
 -22   1   4        1.99        3.87      6.98 o
 -21   1   4        7.22       10.35      3.75 o
 -20   1   4        2.20        5.44      3.19 o
 -19   1   4       27.45       30.38      3.76 o
 -18   1   4       55.93       53.07      3.44 o
 -17   1   4        7.85       10.64      2.05 o
 -16   1   4      245.04      232.47      8.07 o
 -15   1   4       15.96       16.52      1.30 o
 -14   1   4      105.85      108.42      4.27 o
 -13   1   4      120.94      126.76      2.33 o
 -12   1   4        2.77        1.11      0.81 o
 -11   1   4       58.89       74.45      2.95 o
 -10   1   4        3.62        5.12      1.06 o
  -9   1   4        0.21        1.13      0.66 o
  -8   1   4      563.30      576.39     11.73 o
  -7   1   4     1694.11     1720.52     48.05 o
  -6   1   4      111.00       94.56      2.71 o
  -5   1   4     1030.26     1066.68     20.92 o
  -4   1   4     8588.26     7894.05    145.00 o
  -3   1   4     1285.58     1240.70     22.95 o
  -2   1   4     1895.52     1803.05     28.68 o
  -1   1   4      124.85      110.27      1.37 o
   0   1   4      344.69      360.20      3.72 o
   1   1   4      581.87      597.27     10.10 o
   2   1   4        0.18        1.07      0.52 o
   3   1   4     1197.24     1236.33     30.20 o
   4   1   4     2662.30     3012.08     43.18 o
   5   1   4      367.14      408.12      5.91 o
   6   1   4      353.59      449.62      9.33 o
   7   1   4       93.79       91.80      5.12 o
   8   1   4      122.09      133.55      3.62 o
   9   1   4        4.76        1.26      3.26 o
  10   1   4        0.61       -1.76      1.76 o
  11   1   4        0.64       -2.71      3.11 o
  12   1   4        6.93        5.81      2.59 o
  13   1   4       87.84       76.55      4.82 o
  14   1   4       23.94       24.76      3.77 o
  15   1   4        4.18        7.72      2.83 o
  16   1   4        4.28       -1.20      3.87 o
  17   1   4        8.64        6.98      3.33 o
  18   1   4        0.01       -1.27      3.59 o
 -22   2   4       23.55       17.06      4.11 o
 -21   2   4        0.57        4.61      3.67 o
 -20   2   4       58.15       59.62     10.23 o
 -19   2   4       30.88       26.31      2.74 o
 -18   2   4        2.52        5.34      2.19 o
 -17   2   4        0.19       -1.50      1.50 o
 -16   2   4        1.40        0.55      1.49 o
 -15   2   4       33.64       29.80      1.77 o
 -14   2   4        0.00       -0.75      1.14 o
 -13   2   4       34.43       34.01      1.74 o
 -12   2   4        0.25        0.09      0.81 o
 -11   2   4       11.54       13.43      1.18 o
 -10   2   4      563.60      617.86     10.70 o
  -9   2   4      231.64      259.41      6.06 o
  -8   2   4      291.31      287.64     36.14 o
  -7   2   4      649.43      727.87     12.78 o
  -6   2   4      593.23      660.19     20.73 o
  -5   2   4     2329.41     2436.40     39.34 o
  -4   2   4     2215.76     2246.94     38.43 o
  -3   2   4        0.83        0.57      0.49 o
  -2   2   4      443.76      448.14      6.72 o
  -1   2   4        5.99        3.74      0.41 o
   0   2   4     1584.20     1585.38     25.23 o
   1   2   4       94.26       90.63      2.56 o
   2   2   4      259.28      246.30      2.66 o
   3   2   4       98.31       90.91      1.16 o
   4   2   4      863.43      889.29     14.80 o
   5   2   4      115.16      117.08      4.43 o
   6   2   4       33.05       45.16      1.82 o
   7   2   4      169.20      194.19      4.10 o
   8   2   4       12.14       15.16      1.29 o
   9   2   4       12.74        9.75      1.61 o
  10   2   4      451.43      434.44      7.85 o
  11   2   4      145.43      133.86      9.02 o
  12   2   4       48.15       47.98      3.33 o
  13   2   4        0.41       -2.16      2.34 o
  14   2   4       42.14       46.28      3.62 o
  15   2   4       13.45       12.19      3.11 o
  16   2   4       11.81       14.63      2.77 o
  17   2   4        6.02        2.63      3.33 o
  18   2   4       17.34       20.13      4.05 o
 -21   3   4        0.11       -1.40      2.74 o
 -20   3   4       27.08       27.45      3.05 o
 -19   3   4       74.99       77.01      5.85 o
 -18   3   4       98.79       89.18      4.51 o
 -17   3   4        6.49        5.43      1.73 o
 -16   3   4       52.24       48.85      2.55 o
 -15   3   4       20.90       23.07      1.77 o
 -14   3   4       13.46       13.94      1.52 o
 -13   3   4      121.72      128.66      4.75 o
 -12   3   4       13.13       17.38      1.38 o
 -11   3   4      213.25      239.79      6.42 o
 -10   3   4      147.38      148.62      2.60 o
  -9   3   4      184.15      202.07      4.34 o
  -8   3   4      531.46      623.31     23.27 o
  -7   3   4     1504.64     1642.88     26.54 o
  -6   3   4     6461.87     6547.21    143.44 o
  -5   3   4      927.06      924.87     20.79 o
  -4   3   4      136.94      151.02      2.96 o
  -3   3   4      424.99      397.04      9.93 o
  -2   3   4      487.32      536.85      5.89 o
  -1   3   4        1.91       -0.47      0.47 o
   0   3   4      511.91      528.16     10.57 o
   1   3   4       67.68       76.97      1.28 o
   2   3   4      473.58      482.84      5.16 o
   3   3   4      494.57      506.71      4.98 o
   4   3   4      712.80      727.34     10.05 o
   5   3   4      237.67      236.13      4.08 o
   6   3   4      518.36      512.88      7.65 o
   7   3   4      428.03      413.94      7.29 o
   8   3   4      663.22      628.59     11.30 o
   9   3   4      110.81      128.99      2.51 o
  10   3   4       10.27        3.15      1.77 o
  11   3   4       20.34       16.80      2.02 o
  12   3   4        7.80        2.51      1.86 o
  13   3   4        8.35        4.63      2.59 o
  14   3   4       29.06       23.07      4.12 o
  15   3   4        0.01       -1.06      4.22 o
  16   3   4       28.79       33.46      5.54 o
  17   3   4        4.22        3.12      2.68 o
  18   3   4        0.31       -3.38      3.38 o
 -21   4   4        9.10        6.45      3.17 o
 -20   4   4       11.48       11.08      4.84 o
 -19   4   4        0.00        0.71      2.56 o
 -18   4   4        1.27       -1.25      1.85 o
 -17   4   4       60.73       60.44      3.20 o
 -16   4   4       14.45       11.11      1.90 o
 -15   4   4       41.12       33.56      2.08 o
 -14   4   4       49.77       37.19      2.06 o
 -13   4   4        9.24        6.29      1.40 o
 -12   4   4       33.17       36.16      1.57 o
 -11   4   4      202.85      203.47      5.31 o
 -10   4   4      106.27      119.89      7.97 o
  -9   4   4      583.69      628.19     10.24 o
  -8   4   4        8.88        9.09      0.94 o
  -7   4   4      222.55      221.15      5.96 o
  -6   4   4        8.15       11.91      0.90 o
  -5   4   4      556.17      558.79     16.72 o
  -4   4   4       86.54       96.26      3.68 o
  -3   4   4      442.76      426.34      7.32 o
  -2   4   4       75.21       77.58      1.78 o
  -1   4   4      113.85      118.89      2.93 o
   0   4   4      734.44      795.93     15.23 o
   1   4   4       84.01       96.08      1.86 o
   2   4   4        2.24        0.26      0.61 o
   3   4   4      486.36      511.47      6.83 o
   4   4   4      404.29      409.46      2.64 o
   5   4   4        1.26        3.93      0.79 o
   6   4   4       21.49       24.33      1.36 o
   7   4   4       45.52       44.02      1.78 o
   8   4   4      142.63      141.56      5.84 o
   9   4   4       90.82       91.23      4.19 o
  10   4   4      189.81      183.77      4.57 o
  11   4   4       25.99       28.30      2.04 o
  12   4   4       28.17       26.47      1.83 o
  13   4   4       23.55       22.06      1.96 o
  14   4   4        6.49        6.18      2.12 o
  15   4   4        1.34       -0.42      2.08 o
  16   4   4        5.86        6.89      3.02 o
  17   4   4        8.47        7.39      2.33 o
 -20   5   4        3.92        6.71      3.09 o
 -19   5   4        7.68        6.82      2.31 o
 -18   5   4        4.33        1.28      2.59 o
 -17   5   4        1.07        0.85      1.94 o
 -16   5   4        0.51       -1.88      1.88 o
 -15   5   4        1.26        0.92      1.70 o
 -14   5   4       79.18       77.55      3.31 o
 -13   5   4       11.79        6.70      1.55 o
 -12   5   4        3.25        3.09      1.72 o
 -11   5   4       24.20       24.79      1.64 o
 -10   5   4        1.06        0.79      1.02 o
  -9   5   4        1.23        0.82      0.98 o
  -8   5   4       50.57       51.86      3.13 o
  -7   5   4        0.45       -0.80      0.80 o
  -6   5   4       24.14       22.76      1.17 o
  -5   5   4        3.31        4.15      0.87 o
  -4   5   4        5.70        4.73      0.79 o
  -3   5   4       52.51       51.57      1.64 o
  -2   5   4      296.05      270.27      3.53 o
  -1   5   4       24.48       23.25      1.15 o
   0   5   4      257.23      261.35      4.55 o
   1   5   4      499.39      512.03      8.14 o
   2   5   4        1.70        0.39      0.92 o
   3   5   4      251.95      262.07      3.67 o
   4   5   4       31.14       34.72      1.60 o
   5   5   4      637.72      655.28     13.68 o
   6   5   4        3.01        0.84      1.40 o
   7   5   4       70.91       64.20      4.77 o
   8   5   4      157.80      174.72      5.86 o
   9   5   4      349.60      375.66      8.15 o
  10   5   4        2.11        5.53      1.66 o
  11   5   4       82.95       93.59      4.08 o
  12   5   4       34.71       43.00      2.12 o
  13   5   4        7.48        6.58      2.07 o
  14   5   4        0.01        1.40      2.18 o
  15   5   4        0.05       -2.12      2.12 o
  16   5   4        1.95       -0.24      2.22 o
 -19   6   4        3.51        3.61      3.52 o
 -18   6   4       17.13       13.82      2.58 o
 -17   6   4       22.41       16.55      2.40 o
 -16   6   4        1.72       -0.19      1.97 o
 -15   6   4       15.07       10.02      2.04 o
 -14   6   4       26.64       27.06      2.26 o
 -13   6   4       15.79       18.57      1.69 o
 -12   6   4        0.14       -0.99      1.33 o
 -11   6   4       38.44       32.71      4.25 o
 -10   6   4        0.03       -1.24      1.45 o
  -9   6   4       22.56       20.35      1.60 o
  -8   6   4       70.31       72.99      3.93 o
  -7   6   4       51.34       60.85      3.37 o
  -6   6   4        2.43        1.16      1.84 o
  -5   6   4       13.50       11.28      1.36 o
  -4   6   4      119.04      114.62      2.86 o
  -3   6   4        7.26        7.26      1.13 o
  -2   6   4      145.10      140.57      2.37 o
  -1   6   4      129.16      130.27      2.21 o
   0   6   4      108.69      102.25      2.71 o
   1   6   4      173.22      184.57      2.41 o
   2   6   4       41.32       53.01      2.41 o
   3   6   4       26.74       28.47      1.64 o
   4   6   4      331.71      339.07      8.67 o
   5   6   4       18.42       14.33      1.60 o
   6   6   4       78.59       79.14      5.12 o
   7   6   4       27.55       27.37      1.84 o
   8   6   4      100.45      100.97      3.48 o
   9   6   4       61.25       58.64      4.08 o
  10   6   4        4.87        6.43      1.74 o
  11   6   4       48.70       52.13      2.55 o
  12   6   4       28.22       35.16      2.33 o
  13   6   4        2.96        5.02      1.88 o
  14   6   4        0.27        0.33      1.98 o
  15   6   4        0.01        0.37      2.52 o
 -17   7   4        0.16        0.41      2.40 o
 -16   7   4        1.55        1.84      2.35 o
 -15   7   4        3.90        0.46      2.12 o
 -14   7   4        8.75        9.91      2.15 o
 -13   7   4        0.11       -1.80      1.80 o
 -12   7   4        0.04        1.05      1.70 o
 -11   7   4       11.33        8.20      2.12 o
 -10   7   4       93.71       88.23      3.43 o
  -9   7   4       54.55       54.62      3.03 o
  -8   7   4        0.90       -0.96      1.45 o
  -7   7   4       17.31       18.58      2.01 o
  -6   7   4      217.43      217.00      4.65 o
  -5   7   4       10.75       12.43      1.61 o
  -4   7   4      468.24      509.01      7.19 o
  -3   7   4      270.36      269.93      5.30 o
  -2   7   4      115.33      121.25      4.38 o
  -1   7   4        8.37        6.63      1.42 o
   0   7   4       77.35       66.42      7.92 o
   1   7   4       44.81       44.93      2.20 o
   2   7   4        8.12        8.65      1.76 o
   3   7   4        3.12        4.67      1.80 o
   4   7   4       90.67       90.93      5.10 o
   5   7   4        6.08        6.28      1.61 o
   6   7   4        0.85       -1.38      1.38 o
   7   7   4       10.73       10.02      1.64 o
   8   7   4        5.27        0.50      1.58 o
   9   7   4        0.91       -0.26      1.65 o
  10   7   4       54.49       56.58      2.64 o
  11   7   4        1.55        2.80      1.98 o
  12   7   4       13.65       18.41      2.16 o
  13   7   4       24.61       26.09      2.34 o
 -15   8   4        0.51       -0.24      2.42 o
 -14   8   4        0.01        3.86      2.25 o
 -13   8   4        0.81        3.27      2.10 o
 -12   8   4        0.87       -0.18      2.20 o
 -11   8   4        8.58       10.90      2.10 o
 -10   8   4       14.30       19.74      2.47 o
  -9   8   4        3.27        1.26      2.05 o
  -8   8   4       23.89       21.94      3.00 o
  -7   8   4       26.17       25.48      3.20 o
  -6   8   4        1.09        2.33      1.66 o
  -5   8   4       83.69       72.89      2.85 o
  -4   8   4        0.19        1.89      1.61 o
  -3   8   4       17.93       21.60      1.93 o
  -2   8   4       89.23       90.34      3.24 o
  -1   8   4       70.73       80.86      2.75 o
   0   8   4        4.00        3.49      1.52 o
   1   8   4       18.43       16.88      1.80 o
   2   8   4        0.23       -1.73      1.73 o
   3   8   4       20.79       15.27      2.87 o
   4   8   4       26.64       25.94      2.42 o
   5   8   4        5.31        4.69      1.82 o
   6   8   4        0.00       -1.69      1.69 o
   7   8   4        4.35        4.90      1.80 o
   8   8   4        1.48       -0.52      2.23 o
   9   8   4        4.05        1.48      1.93 o
  10   8   4        5.28        2.61      2.11 o
  11   8   4        7.28        4.74      2.26 o
 -13   9   4        3.13       -1.49      3.26 o
 -12   9   4        0.38       -3.05      3.44 o
 -11   9   4       11.70        5.31      2.68 o
 -10   9   4        0.38        0.41      3.01 o
  -9   9   4        0.98       -2.91      2.91 o
  -8   9   4        3.05        2.15      2.93 o
  -7   9   4        2.83        1.40      2.30 o
  -6   9   4        0.22       -0.99      2.08 o
  -5   9   4        2.60        5.22      2.16 o
  -4   9   4        5.08        4.83      2.25 o
  -3   9   4       13.43       14.94      3.97 o
  -2   9   4       19.10       23.23      4.27 o
  -1   9   4       16.80       15.68      2.47 o
   0   9   4       12.42        7.25      4.47 o
   1   9   4        0.37        0.93      2.11 o
   2   9   4       12.36       12.86      2.34 o
   3   9   4       39.23       35.90      2.90 o
   4   9   4        0.21        1.07      2.24 o
   5   9   4       10.69        5.20      2.47 o
   6   9   4        9.12        7.97      4.42 o
   7   9   4       11.97        5.97      3.72 o
   8   9   4        1.38        3.00      2.77 o
   9   9   4       12.05       15.96      3.31 o
  -9  10   4        2.78        6.62      3.54 o
  -8  10   4        1.11        4.90      3.44 o
  -7  10   4        0.08       -0.13      2.90 o
  -6  10   4        1.47        2.03      3.15 o
  -5  10   4        0.51       -0.28      3.03 o
  -4  10   4        0.29        0.90      3.16 o
  -3  10   4        0.95       -0.34      3.16 o
  -2  10   4        1.24        0.48      2.96 o
  -1  10   4        1.34       -3.03      3.03 o
   0  10   4        8.44       10.39      3.51 o
   1  10   4        0.69        0.89      3.08 o
   2  10   4        3.48       -3.31      4.32 o
   3  10   4        0.04        2.91      3.26 o
   4  10   4        1.84        3.30      3.23 o
   5  10   4        2.75       -3.41      4.97 o
 -22   1   5        3.78        2.45      3.73 o
 -21   1   5       24.39       33.84      4.17 o
 -20   1   5      128.16      139.03      5.81 o
 -19   1   5       94.82       97.90      3.99 o
 -18   1   5        3.40        7.25      2.19 o
 -17   1   5        5.66        5.19      1.59 o
 -16   1   5        4.65        4.08      1.41 o
 -15   1   5       85.82       82.30      2.26 o
 -14   1   5      101.79      106.41      3.94 o
 -13   1   5        2.03        2.68      0.90 o
 -12   1   5       96.93      101.51      3.82 o
 -11   1   5       66.83       59.50      3.79 o
 -10   1   5     2661.89     2824.39     54.23 o
  -9   1   5       78.10      107.34      6.09 o
  -8   1   5      106.50      117.26     17.18 o
  -7   1   5      217.32      221.88      3.42 o
  -6   1   5     1553.53     1517.00     21.17 o
  -5   1   5     2803.35     2934.14     62.77 o
  -4   1   5     3097.92     2910.03     50.33 o
  -3   1   5     6288.72     5659.88     94.77 o
  -2   1   5     2474.20     2190.14     39.06 o
  -1   1   5      527.87      522.61     13.16 o
   0   1   5      320.95      299.56      4.76 o
   1   1   5      729.82      833.07     14.62 o
   2   1   5      775.73      838.40     10.97 o
   3   1   5     4586.20     4884.82    110.06 o
   4   1   5        6.84       13.40      3.45 o
   5   1   5      206.58      204.82      6.39 o
   6   1   5       47.79       43.62      4.27 o
   7   1   5       44.69       49.92      2.80 o
   8   1   5        0.50        0.09      1.45 o
   9   1   5       14.42       17.82      2.16 o
  10   1   5        0.74       -2.41      2.41 o
  11   1   5        4.64        0.15      2.20 o
  12   1   5       96.92       79.58      4.15 o
  13   1   5        0.37       -2.51      2.51 o
  14   1   5       22.89       24.15      3.26 o
  15   1   5       25.00       29.68      3.53 o
  16   1   5        3.66        3.19      3.19 o
  17   1   5        1.91       -2.43      3.33 o
  18   1   5        5.59        3.71      3.61 o
 -22   2   5       14.55       19.10      4.22 o
 -21   2   5        2.45        0.07      5.32 o
 -20   2   5       13.07       14.65      2.64 o
 -19   2   5       16.74       17.62      2.60 o
 -18   2   5       37.06       36.89      2.74 o
 -17   2   5      167.32      148.47      5.82 o
 -16   2   5       29.82       22.60      1.77 o
 -15   2   5        6.59        3.92      1.34 o
 -14   2   5        2.51        6.49      3.01 o
 -13   2   5      102.95      107.35      2.68 o
 -12   2   5       94.89       93.36      3.40 o
 -11   2   5      391.46      448.59      9.10 o
 -10   2   5      516.24      523.25     62.63 o
  -9   2   5       97.75       86.38      5.51 o
  -8   2   5     2800.88     3088.91     52.11 o
  -7   2   5      632.00      660.25      9.91 o
  -6   2   5        2.72        8.59      0.65 o
  -5   2   5      107.66      123.53      3.46 o
  -4   2   5     2013.64     2073.23     27.23 o
  -3   2   5      445.76      351.48      8.14 o
  -2   2   5      122.37      102.21      3.49 o
  -1   2   5     3786.41     3528.66     51.57 o
   0   2   5      761.04      769.81     15.86 o
   1   2   5       47.49       31.20      1.67 o
   2   2   5     1890.78     1983.40     29.43 o
   3   2   5     2285.96     2420.16     35.86 o
   4   2   5      502.48      564.17     12.23 o
   5   2   5      598.67      692.24      9.73 o
   6   2   5       68.27       68.66      2.40 o
   7   2   5       56.95       60.07      2.56 o
   8   2   5       64.37       65.73      2.77 o
   9   2   5      102.65       89.59      4.57 o
  10   2   5       18.86       14.24      2.51 o
  11   2   5       11.04        7.48      2.41 o
  12   2   5        3.00        1.67      2.71 o
  13   2   5       74.58       73.46      4.40 o
  14   2   5       11.45        8.79      2.98 o
  15   2   5        5.75       10.38      3.51 o
  16   2   5       47.92       59.18      4.79 o
  17   2   5        3.21        8.75      3.82 o
 -22   3   5        0.13        0.28      2.99 o
 -21   3   5        1.11        2.22      2.83 o
 -20   3   5        3.70        2.26      2.64 o
 -19   3   5        0.65        0.66      2.23 o
 -18   3   5        1.02        0.30      1.71 o
 -17   3   5       23.09       23.74      2.07 o
 -16   3   5       19.89       15.03      1.77 o
 -15   3   5        1.20       -1.05      1.31 o
 -14   3   5        1.59        0.30      1.22 o
 -13   3   5        1.18        1.27      1.13 o
 -12   3   5        4.83        4.44      1.17 o
 -11   3   5       98.00      106.01     10.62 o
 -10   3   5       20.82       20.38      1.61 o
  -9   3   5       57.74       64.74      3.62 o
  -8   3   5      104.59      100.57      2.87 o
  -7   3   5      779.06      788.19     11.87 o
  -6   3   5      597.10      639.86     11.26 o
  -5   3   5      171.59      187.11      4.29 o
  -4   3   5      294.18      344.03      6.36 o
  -3   3   5      887.89      876.96     15.52 o
  -2   3   5       95.13       84.49      2.14 o
  -1   3   5      337.19      390.99      9.04 o
   0   3   5     2204.32     2299.74     35.67 o
   1   3   5      384.43      406.13      8.54 o
   2   3   5      369.45      387.65      8.19 o
   3   3   5       96.76       98.30      1.73 o
   4   3   5       72.36       80.73      2.09 o
   5   3   5       19.37       18.13      0.98 o
   6   3   5      122.38      124.37      4.90 o
   7   3   5       23.35       26.37      1.47 o
   8   3   5        7.73        8.92      1.38 o
   9   3   5       99.68       90.49      4.45 o
  10   3   5      131.82      128.68      3.62 o
  11   3   5       55.52       47.94      2.67 o
  12   3   5       24.47       20.53      3.16 o
  13   3   5        0.03       -1.08      2.45 o
  14   3   5       19.70       20.81      3.20 o
  15   3   5       34.88       45.04      3.98 o
  16   3   5        2.37        4.64      2.70 o
  17   3   5        6.77        5.25      3.07 o
 -21   4   5        0.02       -0.01      2.86 o
 -20   4   5        9.63       14.80      2.89 o
 -19   4   5       16.67       10.21      2.49 o
 -18   4   5       29.59       27.11      3.58 o
 -17   4   5        7.82        4.80      1.82 o
 -16   4   5       12.92       12.87      2.17 o
 -15   4   5       24.60       19.67      2.21 o
 -14   4   5       23.33       14.09      1.64 o
 -13   4   5       11.64        7.66      1.44 o
 -12   4   5      149.50      145.58     10.12 o
 -11   4   5      476.56      458.88     32.72 o
 -10   4   5      155.37      174.06      2.70 o
  -9   4   5      547.96      578.13     13.03 o
  -8   4   5       16.10       14.45      1.15 o
  -7   4   5      389.61      392.54      9.80 o
  -6   4   5        7.39        4.86      0.98 o
  -5   4   5      156.16      164.52      3.79 o
  -4   4   5       76.78       73.36      1.59 o
  -3   4   5        9.09       11.47      1.02 o
  -2   4   5      608.73      629.23     14.57 o
  -1   4   5      746.58      750.19     36.36 o
   0   4   5       34.44       33.31      1.41 o
   1   4   5      457.28      469.12      7.72 o
   2   4   5        1.07        1.02      0.67 o
   3   4   5       66.43       71.40      2.48 o
   4   4   5      248.44      276.43      4.87 o
   5   4   5      124.77      125.47      2.53 o
   6   4   5      135.84      155.92      4.32 o
   7   4   5      109.68      112.47      3.07 o
   8   4   5        9.83       13.70      1.50 o
   9   4   5      365.82      373.68      9.72 o
  10   4   5       28.44       26.92      1.71 o
  11   4   5        2.71        2.17      1.61 o
  12   4   5       12.05       18.74      2.04 o
  13   4   5        2.64        1.32      2.02 o
  14   4   5        0.42       -1.82      2.11 o
  15   4   5        0.44       -0.63      2.26 o
  16   4   5        9.07        9.69      2.41 o
 -20   5   5       29.45       30.17      2.75 o
 -19   5   5        0.72       -0.38      2.18 o
 -18   5   5        0.07       -1.91      2.65 o
 -17   5   5        8.85        4.28      1.97 o
 -16   5   5        9.67        6.86      2.37 o
 -15   5   5       91.04       85.47      3.07 o
 -14   5   5       10.10       13.24      1.79 o
 -13   5   5        0.34       -0.75      1.37 o
 -12   5   5        0.88        1.74      1.34 o
 -11   5   5      112.34      116.15      4.06 o
 -10   5   5       67.75       74.10      4.52 o
  -9   5   5        3.25        2.16      1.42 o
  -8   5   5        4.98        0.59      1.32 o
  -7   5   5      363.55      378.56      9.37 o
  -6   5   5       50.32       43.96      1.88 o
  -5   5   5        0.00       -0.74      0.74 o
  -4   5   5        6.36        3.75      0.87 o
  -3   5   5        5.72        1.10      1.15 o
  -2   5   5        7.11       10.94      0.94 o
  -1   5   5        1.19        0.82      0.92 o
   0   5   5       59.21       58.78      2.60 o
   1   5   5       29.99       27.34      1.48 o
   2   5   5      397.99      417.93      8.09 o
   3   5   5        0.78        0.59      1.01 o
   4   5   5      188.74      173.65      3.13 o
   5   5   5       25.17       26.80      1.51 o
   6   5   5        2.68        1.85      1.67 o
   7   5   5        7.35        9.56      1.52 o
   8   5   5       69.93       70.31      4.77 o
   9   5   5        0.94       -1.50      1.50 o
  10   5   5      171.32      178.33      5.23 o
  11   5   5      155.07      158.37      3.94 o
  12   5   5       11.64       12.48      2.06 o
  13   5   5        0.20       -1.13      1.92 o
  14   5   5        0.02       -2.17      2.24 o
  15   5   5       18.61       17.11      2.42 o
 -19   6   5        4.50        3.55      2.54 o
 -18   6   5        0.31       -2.04      2.26 o
 -17   6   5        0.86        0.06      2.13 o
 -16   6   5        0.25        1.64      1.97 o
 -15   6   5        4.95        3.02      2.36 o
 -14   6   5        0.00        1.75      1.74 o
 -13   6   5        8.45        3.38      1.98 o
 -12   6   5        1.39        1.45      1.67 o
 -11   6   5       23.41       24.94      1.86 o
 -10   6   5        0.79        0.61      2.60 o
  -9   6   5       14.02       13.77      1.58 o
  -8   6   5        8.29        6.59      1.53 o
  -7   6   5        3.22        3.51      1.68 o
  -6   6   5      232.67      235.59      8.25 o
  -5   6   5      251.76      238.82      7.82 o
  -4   6   5       67.83       71.10      2.19 o
  -3   6   5      305.30      285.23      3.67 o
  -2   6   5       94.66       94.94      2.09 o
  -1   6   5        2.73        2.51      0.94 o
   0   6   5       48.54       48.90      2.27 o
   1   6   5      233.56      221.61      5.59 o
   2   6   5        1.85       -0.25      1.37 o
   3   6   5      178.89      189.41      5.55 o
   4   6   5        1.39        3.23      1.67 o
   5   6   5      108.50      112.72      5.27 o
   6   6   5        0.99       -0.06      1.36 o
   7   6   5       26.16       23.23      1.79 o
   8   6   5        5.49        1.23      1.56 o
   9   6   5       23.69       21.79      1.98 o
  10   6   5        1.42        1.56      1.75 o
  11   6   5       13.59       13.38      2.32 o
  12   6   5       22.21       19.57      4.01 o
  13   6   5        9.11        7.90      4.01 o
  14   6   5        2.31        0.57      2.48 o
 -17   7   5       10.41        8.23      4.06 o
 -16   7   5        0.71       -2.18      2.18 o
 -15   7   5       10.17        1.57      2.17 o
 -14   7   5        5.78        4.75      2.03 o
 -13   7   5        0.64        0.73      1.82 o
 -12   7   5        2.18        0.04      2.57 o
 -11   7   5        1.78       -0.77      1.88 o
 -10   7   5        3.60        5.62      1.87 o
  -9   7   5       14.53       12.13      1.97 o
  -8   7   5       23.18       18.80      1.84 o
  -7   7   5       17.41       10.86      1.68 o
  -6   7   5        1.13       -0.89      1.43 o
  -5   7   5        1.97        4.72      1.54 o
  -4   7   5      388.01      418.59      6.85 o
  -3   7   5      221.82      225.77      3.63 o
  -2   7   5      135.85      143.39      2.66 o
  -1   7   5       36.00       36.73      4.78 o
   0   7   5       89.23       86.85      2.57 o
   1   7   5        0.42        0.00      1.65 o
   2   7   5       47.53       42.17      2.66 o
   3   7   5        3.14        3.31      1.76 o
   4   7   5       54.68       50.39      2.99 o
   5   7   5        7.76        6.44      1.93 o
   6   7   5        0.61       -0.10      1.68 o
   7   7   5       16.72       14.43      1.98 o
   8   7   5        5.52       -0.74      1.89 o
   9   7   5        1.42       -1.85      2.02 o
  10   7   5       26.01       33.23      3.88 o
  11   7   5        3.05        5.94      2.89 o
  12   7   5       21.47       25.38      3.31 o
  13   7   5        0.02       -1.81      2.68 o
 -15   8   5        2.52        0.85      2.92 o
 -14   8   5        0.15       -2.69      2.69 o
 -13   8   5        0.61        2.16      2.58 o
 -12   8   5        9.17        4.07      2.52 o
 -11   8   5       13.61       18.58      2.75 o
 -10   8   5        2.77       -1.09      2.61 o
  -9   8   5       27.69       20.81      3.04 o
  -8   8   5       12.05       12.43      2.32 o
  -7   8   5       62.22       71.19      3.39 o
  -6   8   5        1.60        0.38      1.94 o
  -5   8   5        0.07       -1.85      1.85 o
  -4   8   5        6.45        6.51      1.92 o
  -3   8   5       46.72       41.11      2.42 o
  -2   8   5        1.14        2.42      1.84 o
  -1   8   5       29.24       32.15      5.96 o
   0   8   5        0.10       -0.62      1.79 o
   1   8   5        0.90       -1.58      1.86 o
   2   8   5        1.77        1.76      2.47 o
   3   8   5       50.53       46.34      4.12 o
   4   8   5       47.01       39.31      3.51 o
   5   8   5        9.29        6.56      2.80 o
   6   8   5        3.73        1.61      2.41 o
   7   8   5       11.31       15.39      2.64 o
   8   8   5        0.35       -2.74      2.74 o
   9   8   5        2.19       -1.39      3.12 o
  10   8   5        1.62        0.58      2.87 o
  11   8   5       16.52       16.53      2.96 o
 -13   9   5        6.41        8.23      2.98 o
 -12   9   5        5.40        2.05      3.11 o
 -11   9   5        9.08        6.24      2.74 o
 -10   9   5        1.60        3.79      3.03 o
  -9   9   5        7.76        4.72      2.93 o
  -8   9   5        1.31       -0.03      2.26 o
  -7   9   5        8.32        9.12      2.42 o
  -6   9   5        1.66       -1.83      2.13 o
  -5   9   5       16.85       16.78      2.53 o
  -4   9   5        3.95        1.18      2.91 o
  -3   9   5        0.04       -0.84      2.81 o
  -2   9   5        0.21       -1.94      2.09 o
  -1   9   5        1.58        1.88      3.66 o
   0   9   5       24.80       25.62      2.66 o
   1   9   5        6.81        8.94      3.12 o
   2   9   5        0.00        1.13      3.56 o
   3   9   5        1.97       -0.67      2.90 o
   4   9   5        2.61       -2.46      3.12 o
   5   9   5        0.07        0.50      3.87 o
   6   9   5        7.58        7.27      2.85 o
   7   9   5        0.32        0.53      2.61 o
   8   9   5        0.36       -1.52      2.53 o
  -9  10   5        3.21        7.04      3.40 o
  -8  10   5        7.13        9.14      2.85 o
  -7  10   5        5.34        5.86      3.18 o
  -6  10   5        1.45       -0.73      3.18 o
  -5  10   5        1.06       -2.16      3.07 o
  -4  10   5        0.08       -2.96      2.96 o
  -3  10   5        2.01        2.11      4.47 o
  -2  10   5        0.01       -1.21      3.23 o
  -1  10   5       26.59       26.42      2.92 o
   0  10   5        2.46        3.34      3.40 o
   1  10   5       14.06       14.85      3.66 o
   2  10   5        0.24       -1.61      3.46 o
   3  10   5        5.10        5.35      2.74 o
   4  10   5        0.05       -3.26      3.26 o
 -23   0   6        0.11        6.33      5.32 o
 -22   0   6        0.67       -4.92      4.92 o
 -21   0   6        0.45       -2.91      4.22 o
 -20   0   6       25.64       23.30      5.12 o
 -19   0   6       33.77       49.30      5.82 o
 -18   0   6       70.98       64.35      6.08 o
 -17   0   6      703.57      662.79     39.26 o
 -16   0   6      206.78      179.23      8.81 o
 -15   0   6       41.46       41.96      3.10 o
 -14   0   6       35.57       49.19      2.98 o
 -13   0   6       95.50      103.18      9.74 o
 -12   0   6      501.20      505.72     25.30 o
 -11   0   6       48.02       44.27      4.82 o
 -10   0   6      188.73      209.53      9.44 o
  -9   0   6     2218.96     2097.71    206.80 o
  -8   0   6      224.11      144.95     80.93 o
  -7   0   6    11998.86    10697.44    824.59 o
  -6   0   6      910.32      968.97     13.35 o
  -5   0   6     6045.70     5979.91    180.66 o
  -4   0   6     1449.33     1394.15     53.98 o
  -3   0   6      640.54      574.59     14.86 o
  -2   0   6      171.10      171.97      6.19 o
  -1   0   6      384.68      403.73      9.62 o
   0   0   6       64.72       53.79      1.23 o
   1   0   6        1.56        3.71      0.77 o
   2   0   6     1004.43     1044.60     23.53 o
   3   0   6     8124.03     8605.41    254.31 o
   4   0   6     1696.15     2209.50     17.57 o
   5   0   6     1195.84     1335.70     13.05 o
   6   0   6       20.05       32.73      3.31 o
   7   0   6       46.68       45.89      3.72 o
   8   0   6       30.58       22.09      2.81 o
   9   0   6        3.31        1.91      2.41 o
  10   0   6      264.62      252.14      7.43 o
  11   0   6       18.56       15.87      3.61 o
  12   0   6        7.49        3.41      3.41 o
  13   0   6       97.89       74.41      6.02 o
  14   0   6        3.20        0.70      3.92 o
  15   0   6       34.52       32.03      5.12 o
  16   0   6       16.71       17.07      4.92 o
  17   0   6        1.80       10.14      5.22 o
 -23   1   6        0.15        3.74      3.85 o
 -22   1   6        9.68       11.30      3.80 o
 -21   1   6       43.47       55.75      4.47 o
 -20   1   6       27.83       26.36      3.46 o
 -19   1   6       15.59       18.90      2.49 o
 -18   1   6      221.44      214.45      7.06 o
 -17   1   6       23.76       19.31      1.83 o
 -16   1   6       25.69       24.69      1.33 o
 -15   1   6       43.20       46.28      1.96 o
 -14   1   6       43.78       41.98      1.77 o
 -13   1   6        6.60        7.69      0.98 o
 -12   1   6        0.84        0.32      0.83 o
 -11   1   6      766.81      883.69     17.72 o
 -10   1   6       70.55       65.61     14.21 o
  -9   1   6      370.92      391.32     14.52 o
  -8   1   6       10.09       13.24      0.86 o
  -7   1   6      113.74      133.26      2.19 o
  -6   1   6      350.10      386.75      7.75 o
  -5   1   6       20.09       28.17      1.05 o
  -4   1   6      535.21      622.11     13.00 o
  -3   1   6     3233.64     3130.75     61.61 o
  -2   1   6       63.54       65.71      1.29 o
  -1   1   6      193.10      189.40      2.86 o
   0   1   6      190.54      224.88      4.23 o
   1   1   6      737.41      816.48     16.56 o
   2   1   6      418.04      437.65      8.02 o
   3   1   6      216.98      231.20      3.43 o
   4   1   6      383.71      462.08     10.57 o
   5   1   6       91.16       77.92      2.42 o
   6   1   6       15.72       14.90      1.41 o
   7   1   6       14.30       12.80      1.70 o
   8   1   6        0.08       -1.15      1.49 o
   9   1   6       85.62       74.11      4.72 o
  10   1   6       25.45       24.09      2.62 o
  11   1   6      207.26      188.35     10.84 o
  12   1   6        7.67        3.52      3.21 o
  13   1   6        0.59       -1.23      2.38 o
  14   1   6       25.85       32.54      3.48 o
  15   1   6       37.23       46.83      7.43 o
  16   1   6        7.75       17.37      3.48 o
  17   1   6        4.03        6.05      8.64 o
 -22   2   6       16.79       21.64      3.97 o
 -21   2   6        1.66        2.42      2.62 o
 -20   2   6        0.07        2.18      2.44 o
 -19   2   6       66.45       61.73      5.96 o
 -18   2   6        0.10        0.83      2.22 o
 -17   2   6       20.78       23.99      1.88 o
 -16   2   6       91.42       85.91      2.75 o
 -15   2   6        0.85        0.88      1.35 o
 -14   2   6       29.70       26.42      1.60 o
 -13   2   6       27.18       28.04      1.38 o
 -12   2   6      244.93      257.87     10.81 o
 -11   2   6        4.13        4.45      1.19 o
 -10   2   6       90.35       98.25      1.87 o
  -9   2   6       15.49       21.62      1.37 o
  -8   2   6      179.57      222.72      4.54 o
  -7   2   6      619.93      624.65     14.21 o
  -6   2   6      281.03      302.30      5.67 o
  -5   2   6     1873.41     1964.03     37.65 o
  -4   2   6      114.66      111.01      4.86 o
  -3   2   6     5911.49     5868.39     84.57 o
  -2   2   6      235.50      235.31      6.22 o
  -1   2   6       12.53        9.76      0.74 o
   0   2   6      990.69      984.85     13.49 o
   1   2   6        0.00       -0.65      0.65 o
   2   2   6       31.49       25.99      1.06 o
   3   2   6      150.54      140.61      2.92 o
   4   2   6        5.48       10.90      0.95 o
   5   2   6      203.92      192.86      5.72 o
   6   2   6       42.65       55.24      2.43 o
   7   2   6       13.43       15.77      1.57 o
   8   2   6        7.20        4.77      1.86 o
   9   2   6       74.05       68.81      3.79 o
  10   2   6        0.05       -2.46      2.46 o
  11   2   6       14.19       13.88      2.52 o
  12   2   6       18.19       16.05      2.80 o
  13   2   6        5.61        7.45      4.37 o
  14   2   6       12.70       14.62      3.08 o
  15   2   6        7.74        7.87      3.23 o
  16   2   6        3.88        2.77      3.37 o
  17   2   6        0.76       -3.56      3.97 o
 -22   3   6        8.54        9.63      3.12 o
 -21   3   6       41.01       52.36      3.67 o
 -20   3   6        6.66        4.60      2.49 o
 -19   3   6       23.34       21.64      2.15 o
 -18   3   6       64.45       64.96      2.99 o
 -17   3   6       21.34       17.78      1.88 o
 -16   3   6      191.42      162.79      4.10 o
 -15   3   6       65.46       67.18      2.53 o
 -14   3   6       39.88       45.09      2.26 o
 -13   3   6        2.95        1.06      1.35 o
 -12   3   6       19.54       21.76      3.68 o
 -11   3   6       57.65       60.62      1.78 o
 -10   3   6       22.80       27.64      1.22 o
  -9   3   6     1108.73     1195.09     32.78 o
  -8   3   6      379.43      364.35      7.97 o
  -7   3   6     1612.65     1695.92     31.27 o
  -6   3   6      547.03      561.38      9.08 o
  -5   3   6      337.98      315.61      7.94 o
  -4   3   6      537.10      481.92      7.61 o
  -3   3   6       23.00       25.27      1.14 o
  -2   3   6      193.52      234.98      7.76 o
  -1   3   6     2512.29     2629.87     50.11 o
   0   3   6      419.60      431.30      9.39 o
   1   3   6     1560.96     1586.21     22.26 o
   2   3   6      398.18      436.06      4.69 o
   3   3   6      158.66      171.77      2.52 o
   4   3   6      422.29      392.71      4.66 o
   5   3   6      141.10      124.63      2.96 o
   6   3   6      179.34      185.86      4.57 o
   7   3   6      293.74      304.86      6.90 o
   8   3   6       21.63       23.74      1.67 o
   9   3   6      387.25      395.80      9.72 o
  10   3   6      108.12       96.68      4.20 o
  11   3   6       37.64       33.90      2.24 o
  12   3   6        0.69       -1.49      1.76 o
  13   3   6       56.04       54.38      2.97 o
  14   3   6        1.64        0.68      2.16 o
  15   3   6       62.64       80.11      3.88 o
  16   3   6       44.71       53.07      3.74 o
 -21   4   6        2.17        4.61      2.85 o
 -20   4   6        4.54        4.00      2.16 o
 -19   4   6        4.67        2.67      2.68 o
 -18   4   6       41.95       37.31      3.51 o
 -17   4   6       16.79       15.38      2.07 o
 -16   4   6        8.51        8.87      1.72 o
 -15   4   6       42.47       37.73      2.23 o
 -14   4   6       86.55       66.77      8.29 o
 -13   4   6        0.08       -1.20      1.20 o
 -12   4   6       95.87      105.98      4.71 o
 -11   4   6        1.07       -1.10      1.10 o
 -10   4   6       26.07       35.40      2.07 o
  -9   4   6       36.66       39.10      1.59 o
  -8   4   6      150.47      149.42      2.33 o
  -7   4   6     1338.70     1414.12     30.23 o
  -6   4   6       40.95       39.39      2.29 o
  -5   4   6      184.13      192.20      6.17 o
  -4   4   6       13.37       15.80      0.91 o
  -3   4   6        2.48        5.99      0.79 o
  -2   4   6      157.08      169.00      5.55 o
  -1   4   6       37.49       31.14      1.49 o
   0   4   6        4.59        4.68      0.73 o
   1   4   6       24.94       29.04      1.25 o
   2   4   6        6.37       12.42      0.88 o
   3   4   6      120.36      130.95      2.22 o
   4   4   6      303.41      332.08      8.14 o
   5   4   6      172.64      187.27      3.67 o
   6   4   6      246.69      269.14      6.68 o
   7   4   6     1423.06     1424.08     35.18 o
   8   4   6      229.77      229.55      7.33 o
   9   4   6        0.05        4.38      1.58 o
  10   4   6        2.12        3.88      1.62 o
  11   4   6       61.70       58.73      2.77 o
  12   4   6        0.58       -0.24      1.89 o
  13   4   6       20.02       21.84      2.42 o
  14   4   6       18.96       21.95      2.55 o
  15   4   6       11.18       12.44      2.67 o
  16   4   6        0.84        2.80      2.84 o
 -20   5   6        0.05        1.43      2.35 o
 -19   5   6        3.57        2.73      2.21 o
 -18   5   6        0.12        0.83      1.99 o
 -17   5   6       11.08        9.37      1.96 o
 -16   5   6        1.15       -1.10      1.73 o
 -15   5   6        2.42       -0.79      1.55 o
 -14   5   6       10.26        7.07      1.61 o
 -13   5   6       27.06       21.45      1.84 o
 -12   5   6       14.87       12.45      2.20 o
 -11   5   6       81.94       82.03      4.64 o
 -10   5   6       87.29      101.15      4.08 o
  -9   5   6       53.14       54.83      4.19 o
  -8   5   6      449.94      449.60      9.90 o
  -7   5   6       27.04       27.51      1.35 o
  -6   5   6       14.28       14.96      1.25 o
  -5   5   6       57.86       56.54      1.73 o
  -4   5   6       98.26       85.29      1.86 o
  -3   5   6        4.38        5.54      0.91 o
  -2   5   6       18.73       10.65      1.42 o
  -1   5   6        1.54        3.78      1.08 o
   0   5   6       60.30       65.48      2.10 o
   1   5   6        9.34        6.26      0.95 o
   2   5   6        8.67        9.45      1.32 o
   3   5   6      178.15      189.19      4.93 o
   4   5   6       77.88       65.59      3.91 o
   5   5   6       83.30       84.51      2.83 o
   6   5   6      544.77      576.76     21.10 o
   7   5   6      195.97      201.39      7.96 o
   8   5   6       29.95       34.86      2.26 o
   9   5   6      111.14      117.49      6.55 o
  10   5   6       84.38       90.24      3.96 o
  11   5   6        0.35        2.98      2.01 o
  12   5   6        0.11       -1.37      2.12 o
  13   5   6       16.25       11.77      2.42 o
  14   5   6        2.61       -2.35      2.35 o
  15   5   6        0.53        1.66      2.57 o
 -19   6   6        0.26       -0.03      2.42 o
 -18   6   6        5.49        2.79      2.25 o
 -17   6   6       41.96       45.30      2.87 o
 -16   6   6        0.72        1.51      2.87 o
 -15   6   6        8.79        5.92      1.88 o
 -14   6   6        8.71       11.54      1.93 o
 -13   6   6       20.62       22.77      2.02 o
 -12   6   6       55.86       60.24      4.10 o
 -11   6   6       39.43       40.35      3.43 o
 -10   6   6       48.06       49.51      4.76 o
  -9   6   6       77.65       74.08      2.55 o
  -8   6   6       79.53       79.96      2.57 o
  -7   6   6      690.52      722.54     13.20 o
  -6   6   6       21.11       26.64      1.69 o
  -5   6   6      334.25      354.03      6.90 o
  -4   6   6        0.11       -0.59      1.12 o
  -3   6   6      141.28      152.20      2.64 o
  -2   6   6      112.68      113.76      2.16 o
  -1   6   6        0.11       -0.68      0.99 o
   0   6   6      112.09      119.60      2.49 o
   1   6   6       12.98       13.11      2.66 o
   2   6   6        3.28        2.14      1.52 o
   3   6   6      216.22      192.98      6.46 o
   4   6   6       49.39       47.41      2.96 o
   5   6   6       79.92       85.14      3.57 o
   6   6   6      105.92      109.96      6.32 o
   7   6   6        1.39       -0.20      1.72 o
   8   6   6       41.90       41.23      2.46 o
   9   6   6       10.82       11.22      2.99 o
  10   6   6       17.80       20.27      2.41 o
  11   6   6       22.01       27.65      2.64 o
  12   6   6        0.28        1.89      2.38 o
  13   6   6       16.49       16.80      3.71 o
 -18   7   6        6.01        0.85      2.95 o
 -17   7   6        0.02       -1.60      4.59 o
 -16   7   6       11.30       11.17      2.86 o
 -15   7   6       31.80       29.12      3.05 o
 -14   7   6        2.02        0.65      2.54 o
 -13   7   6       12.30        8.19      3.73 o
 -12   7   6        1.21       -1.31      2.12 o
 -11   7   6       43.42       42.47      3.44 o
 -10   7   6        7.61        7.71      2.76 o
  -9   7   6       24.71       25.60      2.55 o
  -8   7   6        0.12       -0.71      1.81 o
  -7   7   6        2.39        3.16      1.83 o
  -6   7   6        4.73        3.14      1.83 o
  -5   7   6        5.55        4.21      1.73 o
  -4   7   6       23.31       21.97      1.82 o
  -3   7   6      307.94      303.81      8.78 o
  -2   7   6       17.14       17.21      1.67 o
  -1   7   6       11.70       13.24      1.84 o
   0   7   6      233.15      230.47      6.05 o
   1   7   6       77.48       77.45      3.36 o
   2   7   6       11.35        4.70      2.45 o
   3   7   6        9.07       11.09      2.55 o
   4   7   6        3.33        3.80      2.52 o
   5   7   6       11.62       12.70      3.47 o
   6   7   6       13.70       14.12      2.46 o
   7   7   6        1.33       -1.76      2.28 o
   8   7   6        0.41       -4.04      4.04 o
   9   7   6        0.18       -0.26      2.55 o
  10   7   6        3.93        2.24      3.52 o
  11   7   6       27.22       30.01      3.47 o
  12   7   6        1.05        3.79      3.12 o
 -16   8   6        7.41       12.98      3.25 o
 -15   8   6        2.83       -0.91      2.82 o
 -14   8   6        2.80        3.33      2.88 o
 -13   8   6       23.72       21.05      2.89 o
 -12   8   6        7.03        8.78      2.97 o
 -11   8   6        0.30        0.15      4.82 o
 -10   8   6        3.67        0.16      2.80 o
  -9   8   6        0.01       -2.13      2.13 o
  -8   8   6        1.33       -1.98      1.98 o
  -7   8   6       14.23       17.15      2.31 o
  -6   8   6        7.36        8.26      2.02 o
  -5   8   6        0.24        1.98      1.85 o
  -4   8   6        0.39       -0.98      1.61 o
  -3   8   6       41.97       51.54      2.64 o
  -2   8   6        5.02        2.88      2.54 o
  -1   8   6       11.32        7.69      1.93 o
   0   8   6       12.19       16.65      2.19 o
   1   8   6       17.31       19.40      3.12 o
   2   8   6       19.96       18.82      4.87 o
   3   8   6        0.09        2.64      2.70 o
   4   8   6        1.30       -0.95      2.70 o
   5   8   6        3.95        3.16      2.34 o
   6   8   6        9.11       13.20      2.72 o
   7   8   6        7.10        6.86      2.68 o
   8   8   6        1.65       -1.91      2.75 o
   9   8   6        0.88       -2.88      2.88 o
  10   8   6        0.35       -0.71      3.04 o
 -13   9   6        7.69        9.12      3.09 o
 -12   9   6        0.73       -0.40      2.72 o
 -11   9   6       15.07       16.15      3.59 o
 -10   9   6        0.33       -3.31      3.31 o
  -9   9   6        6.20        3.18      2.51 o
  -8   9   6        0.13       -0.12      3.13 o
  -7   9   6        0.04       -2.22      2.22 o
  -6   9   6       11.36        4.91      2.26 o
  -5   9   6        0.04        1.43      2.12 o
  -4   9   6        3.73        1.02      3.21 o
  -3   9   6        1.66       -1.37      2.17 o
  -2   9   6        1.71        1.59      2.23 o
  -1   9   6       29.95       24.81      4.35 o
   0   9   6        0.07        0.40      2.83 o
   1   9   6        0.10        1.45      2.91 o
   2   9   6        8.01        4.38      3.21 o
   3   9   6        3.19        2.76      3.11 o
   4   9   6        0.21       -3.46      3.46 o
   5   9   6        4.17        5.46      2.81 o
   6   9   6        2.60        4.32      3.03 o
   7   9   6        7.27       12.19      4.18 o
  -9  10   6        4.02        0.82      3.40 o
  -8  10   6        0.41        2.69      2.73 o
  -7  10   6        2.55        2.14      3.97 o
  -6  10   6        0.24       -0.35      3.10 o
  -5  10   6        0.16        1.41      3.11 o
  -4  10   6        0.62       -3.03      3.03 o
  -3  10   6        2.63       -1.82      3.07 o
  -2  10   6        1.55       -0.39      3.21 o
  -1  10   6        2.56        5.97      3.44 o
   0  10   6        2.06        3.47      4.72 o
   1  10   6        0.31       -1.00      3.82 o
   2  10   6        0.77       -2.34      2.70 o
   3  10   6        1.56       -2.00      2.74 o
 -23   1   7        8.59       10.98      6.73 o
 -22   1   7        5.40        3.15      5.37 o
 -21   1   7       10.93       13.89      3.29 o
 -20   1   7       15.92       20.22      2.62 o
 -19   1   7       22.88       25.39      3.22 o
 -18   1   7      106.16      102.86      3.52 o
 -17   1   7      353.34      327.65      7.42 o
 -16   1   7      175.44      157.44      2.73 o
 -15   1   7        6.94        3.12      1.05 o
 -14   1   7       31.83       31.40      1.50 o
 -13   1   7       43.08       41.47      2.41 o
 -12   1   7        0.33       -0.51      0.88 o
 -11   1   7      205.11      254.78      9.40 o
 -10   1   7       35.44       37.04      1.71 o
  -9   1   7      883.80      914.03     12.99 o
  -8   1   7      871.07      898.06     41.64 o
  -7   1   7      747.54      760.02     13.16 o
  -6   1   7      176.65      215.19      4.20 o
  -5   1   7      718.75      730.74     11.23 o
  -4   1   7      547.96      597.90     14.12 o
  -3   1   7       27.33       31.74      4.45 o
  -2   1   7     1420.96     1334.11     16.01 o
  -1   1   7      216.46      210.21      4.47 o
   0   1   7     3131.12     3297.81     48.13 o
   1   1   7      935.79     1002.22     15.88 o
   2   1   7      341.14      366.62      5.66 o
   3   1   7     1090.97     1243.75     25.70 o
   4   1   7      331.65      397.00     10.84 o
   5   1   7       46.31       54.70      2.20 o
   6   1   7       95.87       97.52      2.70 o
   7   1   7      150.37      162.92      3.90 o
   8   1   7       70.65       66.65      3.67 o
   9   1   7        2.05        1.66      2.16 o
  10   1   7        6.53        1.98      2.09 o
  11   1   7       13.56       17.00      2.66 o
  12   1   7       72.47       60.05      4.47 o
  13   1   7        9.77        5.00      2.70 o
  14   1   7       74.88       79.30      5.47 o
  15   1   7       52.00       68.94      7.48 o
  16   1   7       45.78       59.89      4.87 o
 -23   2   7        0.92        4.39      3.75 o
 -22   2   7       28.61       29.50      4.09 o
 -21   2   7       64.60       67.32      8.01 o
 -20   2   7        0.10        1.07      2.40 o
 -19   2   7        0.63        0.23      1.66 o
 -18   2   7       64.27       59.53      2.78 o
 -17   2   7       82.11       80.62      3.83 o
 -16   2   7        2.74        0.75      1.40 o
 -15   2   7       91.77       97.07      2.68 o
 -14   2   7        9.41       11.28      1.17 o
 -13   2   7       94.07       82.53     12.13 o
 -12   2   7      109.66      115.60      4.64 o
 -11   2   7        2.15        4.16      0.88 o
 -10   2   7        1.01        0.16      0.70 o
  -9   2   7     1101.32     1082.33     14.72 o
  -8   2   7       52.67       47.40      1.77 o
  -7   2   7        1.30        0.67      0.77 o
  -6   2   7     1809.79     2049.83     35.18 o
  -5   2   7       25.21       27.36      2.58 o
  -4   2   7     1879.07     1928.27     21.06 o
  -3   2   7        2.23        6.74      0.78 o
  -2   2   7        2.82        7.30      0.82 o
  -1   2   7      247.11      276.42      6.02 o
   0   2   7        8.92       14.64      1.24 o
   1   2   7      252.82      315.27      4.96 o
   2   2   7      475.84      609.89     13.25 o
   3   2   7       25.96       25.48      1.08 o
   4   2   7      677.44      682.77     18.61 o
   5   2   7      191.87      217.90      5.64 o
   6   2   7      106.75       88.21      6.58 o
   7   2   7      245.59      255.19      9.29 o
   8   2   7        0.78       -0.77      1.47 o
   9   2   7      167.77      155.07      6.58 o
  10   2   7       45.88       41.71      3.22 o
  11   2   7       79.63       72.04      4.05 o
  12   2   7        3.91        2.49      2.81 o
  13   2   7        3.69        3.98      2.87 o
  14   2   7        7.16        4.09      3.00 o
  15   2   7        0.07        0.48      3.22 o
  16   2   7        0.46        2.16      3.55 o
 -22   3   7        1.25        0.21      2.91 o
 -21   3   7       16.89       17.15      2.88 o
 -20   3   7       18.25       16.03      2.23 o
 -19   3   7        0.80       -0.33      1.83 o
 -18   3   7        6.80        6.39      1.82 o
 -17   3   7       67.28       59.35      3.67 o
 -16   3   7        1.43       -1.44      1.48 o
 -15   3   7       22.80       22.67      2.62 o
 -14   3   7       58.82       44.07      8.81 o
 -13   3   7       12.03       11.00      1.32 o
 -12   3   7        1.25        0.94      0.88 o
 -11   3   7       17.43       17.56      1.11 o
 -10   3   7        0.07        1.29      1.43 o
  -9   3   7      257.62      261.99      5.77 o
  -8   3   7      329.83      368.58      9.01 o
  -7   3   7      410.65      440.01      7.11 o
  -6   3   7       72.61       76.44      3.09 o
  -5   3   7      106.66       99.65      2.39 o
  -4   3   7       30.31       31.74      1.57 o
  -3   3   7       46.10       40.21      1.40 o
  -2   3   7      150.70      171.76     14.40 o
  -1   3   7       27.05       25.10      1.54 o
   0   3   7       33.52       32.56      1.37 o
   1   3   7        0.38        2.50      0.65 o
   2   3   7      127.36      167.52      4.54 o
   3   3   7        9.98       11.48      0.81 o
   4   3   7       42.68       52.06      2.37 o
   5   3   7      285.08      277.50      5.81 o
   6   3   7       71.64       78.36      2.34 o
   7   3   7       32.23       37.51      1.88 o
   8   3   7        0.29       -1.32      1.32 o
   9   3   7        3.94        2.11      1.46 o
  10   3   7       16.36       13.68      1.76 o
  11   3   7        6.11        1.13      1.74 o
  12   3   7        2.36        2.45      1.88 o
  13   3   7        0.81        0.21      2.01 o
  14   3   7        3.25        4.89      2.94 o
  15   3   7       13.91       17.20      2.65 o
 -21   4   7       35.45       41.46      3.46 o
 -20   4   7       27.59       22.87      4.19 o
 -19   4   7        3.35        3.17      1.93 o
 -18   4   7       10.05        7.42      1.97 o
 -17   4   7       15.96       16.77      1.93 o
 -16   4   7       17.53       13.61      1.84 o
 -15   4   7       39.72       27.47      4.32 o
 -14   4   7       10.44        8.93      1.51 o
 -13   4   7      185.48      188.03      3.74 o
 -12   4   7       49.17       53.54      3.26 o
 -11   4   7       60.29       59.51      4.29 o
 -10   4   7      464.94      440.88      9.96 o
  -9   4   7      108.00      114.58      3.19 o
  -8   4   7       11.13       14.05      0.91 o
  -7   4   7       70.18       68.22      1.47 o
  -6   4   7      356.44      356.06      7.99 o
  -5   4   7      162.88      167.91      3.84 o
  -4   4   7      969.26     1037.82     17.47 o
  -3   4   7      386.77      438.29     10.63 o
  -2   4   7      149.57      164.18      5.04 o
  -1   4   7      161.43      131.04      2.61 o
   0   4   7       43.48       48.49      2.27 o
   1   4   7       51.73       46.95      1.45 o
   2   4   7        3.55        3.34      1.35 o
   3   4   7       42.72       41.74      1.53 o
   4   4   7        0.00       -1.05      1.05 o
   5   4   7       33.00       36.53      3.06 o
   6   4   7        1.10        1.74      1.56 o
   7   4   7      465.71      484.65     17.00 o
   8   4   7      190.42      212.39      7.19 o
   9   4   7      347.71      359.83      6.81 o
  10   4   7       22.50       28.25      1.99 o
  11   4   7       24.23       25.29      2.13 o
  12   4   7        3.46        2.27      2.03 o
  13   4   7        2.66        6.20      2.23 o
  14   4   7        0.14       -1.34      2.27 o
  15   4   7        0.82        2.53      2.59 o
 -21   5   7        1.93        2.17      2.57 o
 -20   5   7        0.00       -2.25      2.25 o
 -19   5   7       23.05       22.15      2.45 o
 -18   5   7        1.60        3.04      2.01 o
 -17   5   7       88.31       69.99     13.16 o
 -16   5   7       16.03       14.13      1.91 o
 -15   5   7       16.70       13.98      1.89 o
 -14   5   7        0.04       -1.49      1.49 o
 -13   5   7       42.52       42.51      3.71 o
 -12   5   7        0.14       -1.48      1.48 o
 -11   5   7       22.72       24.44      2.31 o
 -10   5   7       80.84       87.52      2.91 o
  -9   5   7        0.26       -1.15      1.15 o
  -8   5   7      140.71      131.87      5.93 o
  -7   5   7      157.88      156.93      3.80 o
  -6   5   7      516.54      499.12     10.78 o
  -5   5   7      109.86      108.84      4.66 o
  -4   5   7      127.45      128.43      2.80 o
  -3   5   7      187.41      187.69      2.46 o
  -2   5   7      126.25      127.09     15.55 o
  -1   5   7       15.00       17.62      1.26 o
   0   5   7      332.66      319.65      4.11 o
   1   5   7      344.62      336.58      6.55 o
   2   5   7       13.39       14.66      1.40 o
   3   5   7      317.68      301.75     12.19 o
   4   5   7      190.69      188.09      9.06 o
   5   5   7       16.08       23.93      3.07 o
   6   5   7        0.01       -0.40      1.70 o
   7   5   7       10.25       10.73      3.40 o
   8   5   7       18.54       20.14      2.12 o
   9   5   7       35.92       37.50      4.35 o
  10   5   7        0.09       -1.30      1.95 o
  11   5   7       12.34       16.44      2.32 o
  12   5   7        5.74        6.96      2.33 o
  13   5   7        0.74       -0.60      2.66 o
  14   5   7        5.21        3.07      2.93 o
 -19   6   7        7.25        6.77      3.13 o
 -18   6   7        3.17        0.46      2.72 o
 -17   6   7        1.03        0.12      2.04 o
 -16   6   7        2.50       -0.01      1.94 o
 -15   6   7       13.09        8.71      2.09 o
 -14   6   7       12.36       10.62      2.52 o
 -13   6   7       17.39       18.35      2.28 o
 -12   6   7        0.00       -1.18      2.88 o
 -11   6   7        9.44        5.70      1.73 o
 -10   6   7        0.91       -0.93      2.82 o
  -9   6   7        8.61        2.89      1.78 o
  -8   6   7        4.11        0.93      1.80 o
  -7   6   7       64.86       74.77      3.08 o
  -6   6   7      679.52      670.24     12.33 o
  -5   6   7      136.49      126.74      3.28 o
  -4   6   7       91.95       93.98      2.49 o
  -3   6   7        3.97        3.15      1.21 o
  -2   6   7      106.36       97.32     18.98 o
  -1   6   7        2.45       -0.06      1.18 o
   0   6   7       10.94        7.86      1.30 o
   1   6   7      106.73      113.42      2.57 o
   2   6   7       81.26       69.90      4.47 o
   3   6   7      125.84      135.59      4.58 o
   4   6   7      126.31      112.74      4.40 o
   5   6   7       18.76       27.85      2.54 o
   6   6   7       43.14       48.20      4.92 o
   7   6   7       19.61       23.42      3.65 o
   8   6   7        5.83       10.85      2.52 o
   9   6   7        3.67        2.41      2.65 o
  10   6   7        5.03        3.91      2.64 o
  11   6   7       17.93       27.25      3.24 o
  12   6   7        0.02       -2.86      2.86 o
  13   6   7        6.10        8.45      3.23 o
 -18   7   7       15.76       22.32      3.42 o
 -17   7   7       11.66        8.33      3.15 o
 -16   7   7        4.58        5.22      3.62 o
 -15   7   7        0.11       -1.98      2.51 o
 -14   7   7        0.74       -2.17      2.41 o
 -13   7   7        0.39       -3.16      3.18 o
 -12   7   7       31.59       25.73      3.23 o
 -11   7   7        2.32       -0.72      2.44 o
 -10   7   7       12.97        7.49      2.50 o
  -9   7   7       60.38       62.81      3.28 o
  -8   7   7       25.44       21.22      2.30 o
  -7   7   7      110.65      109.42      3.50 o
  -6   7   7       13.99       17.88      2.07 o
  -5   7   7      105.42      107.02      4.67 o
  -4   7   7       35.63       32.16      2.01 o
  -3   7   7        6.45        3.81      1.48 o
  -2   7   7       12.29        8.43      2.34 o
  -1   7   7        0.25        0.01      1.74 o
   0   7   7       29.88       27.21      2.22 o
   1   7   7       39.16       36.70      3.20 o
   2   7   7       73.98       73.15      4.08 o
   3   7   7        0.26       -0.90      2.38 o
   4   7   7        0.50        0.33      2.52 o
   5   7   7        0.01        1.67      2.12 o
   6   7   7        0.01       -2.18      2.18 o
   7   7   7        1.07       -1.35      2.34 o
   8   7   7        8.00       10.08      2.70 o
   9   7   7        0.49        2.11      2.69 o
  10   7   7        2.30        1.16      2.89 o
  11   7   7       10.63       17.82      4.41 o
 -16   8   7        0.65       -2.99      2.99 o
 -15   8   7        0.29       -2.84      2.84 o
 -14   8   7        0.31       -0.03      2.73 o
 -13   8   7        0.00       -2.90      2.90 o
 -12   8   7       28.68       26.51      6.28 o
 -11   8   7        6.56        5.82      4.37 o
 -10   8   7        4.37        3.06      2.77 o
  -9   8   7        1.06       -2.11      2.11 o
  -8   8   7        9.51        7.66      2.96 o
  -7   8   7       15.65       19.36      2.76 o
  -6   8   7       83.27       84.32      3.59 o
  -5   8   7        0.06        1.51      1.97 o
  -4   8   7       77.00       79.37      2.85 o
  -3   8   7        0.62        0.19      1.92 o
  -2   8   7        4.05        1.80      1.84 o
  -1   8   7        8.94        8.65      2.11 o
   0   8   7        6.30        8.48      2.77 o
   1   8   7        9.99       11.15      2.87 o
   2   8   7       20.37       21.69      3.47 o
   3   8   7        0.11        0.55      3.61 o
   4   8   7        3.30        4.64      2.98 o
   5   8   7       11.03        9.04      2.55 o
   6   8   7        8.35        5.69      4.15 o
   7   8   7        1.18       -2.63      2.63 o
   8   8   7        2.75        1.29      4.59 o
   9   8   7        1.00       -1.17      3.06 o
 -13   9   7        4.19        0.58      3.00 o
 -12   9   7        0.11       -2.79      3.40 o
 -11   9   7        0.21       -0.69      3.23 o
 -10   9   7        0.47       -1.93      3.06 o
  -9   9   7        0.02        1.75      2.42 o
  -8   9   7       17.45       23.23      3.04 o
  -7   9   7        4.80        7.04      2.37 o
  -6   9   7        1.09        0.97      3.16 o
  -5   9   7        0.90        2.15      2.65 o
  -4   9   7        7.15        2.94      2.57 o
  -3   9   7        2.58        3.20      2.23 o
  -2   9   7        8.07        6.16      2.81 o
  -1   9   7        2.19        3.90      3.02 o
   0   9   7       10.06       12.52      3.26 o
   1   9   7       12.74       14.58      3.23 o
   2   9   7        0.27       -1.45      4.42 o
   3   9   7        3.09        4.38      3.27 o
   4   9   7        0.12       -0.44      6.53 o
   5   9   7        1.51        1.87      2.84 o
   6   9   7        1.17        1.83      2.99 o
  -9  10   7        0.01       -1.18      2.82 o
  -8  10   7        0.53        1.69      3.28 o
  -7  10   7        0.64        0.63      3.28 o
  -6  10   7        7.06        5.52      3.25 o
  -5  10   7        0.03       -1.36      2.92 o
  -4  10   7        3.18        0.41      3.11 o
  -3  10   7       13.86       18.96      3.53 o
  -2  10   7        4.71        2.01      4.67 o
  -1  10   7        0.01       -0.46      3.37 o
   0  10   7        0.59       -1.28      3.40 o
   1  10   7        9.51        4.18      3.53 o
   2  10   7        0.47        1.78      3.66 o
 -23   0   8       13.13        7.83      5.12 o
 -22   0   8        6.47        5.42      4.82 o
 -21   0   8        0.09       -3.92      3.92 o
 -20   0   8       23.74       16.27      4.22 o
 -19   0   8        0.07        3.01      3.61 o
 -18   0   8        9.67       10.95      1.82 o
 -17   0   8        0.11       -0.18      1.53 o
 -16   0   8        6.44        6.30      1.58 o
 -15   0   8      244.69      269.98     10.89 o
 -14   0   8        4.65        3.28      1.63 o
 -13   0   8      206.70      213.15      5.82 o
 -12   0   8     6117.13     5741.93    305.21 o
 -11   0   8      183.72      163.60     88.87 o
 -10   0   8     2794.60     2522.76    287.13 o
  -9   0   8      438.54      382.96      4.47 o
  -8   0   8       50.30       64.43      2.23 o
  -7   0   8     1368.39     1644.63     23.90 o
  -6   0   8     7733.74     7738.94    270.81 o
  -5   0   8     4628.93     4678.85    167.55 o
  -4   0   8     1361.31     1498.95     55.60 o
  -3   0   8      915.30      938.78     16.24 o
  -2   0   8      293.17      299.76     14.94 o
  -1   0   8      648.13      637.20     13.39 o
   0   0   8      167.93      137.26      4.48 o
   1   0   8      348.94      416.13     10.27 o
   2   0   8     1361.73     1409.64     56.82 o
   3   0   8      502.30      508.55     21.69 o
   4   0   8      259.07      304.65      6.13 o
   5   0   8       37.57       39.26      3.41 o
   6   0   8       72.36       72.60      4.32 o
   7   0   8      112.90      128.73      5.32 o
   8   0   8       29.08       27.61      3.51 o
   9   0   8      156.80      128.13      6.02 o
  10   0   8     1035.47      897.09     13.66 o
  11   0   8       15.85       13.25      3.82 o
  12   0   8        8.64        8.13      4.02 o
  13   0   8        0.84       -3.01      3.92 o
  14   0   8       13.69       15.16      4.72 o
  15   0   8        1.17       -4.22      4.22 o
  16   0   8       10.71        7.33      5.02 o
 -23   1   8        5.52        5.53      3.69 o
 -22   1   8        1.02        0.27      3.22 o
 -21   1   8       13.19       10.95      3.23 o
 -20   1   8       98.32      100.54      5.64 o
 -19   1   8       57.09       55.75      2.71 o
 -18   1   8       97.78       94.95      3.00 o
 -17   1   8       49.30       43.03      2.25 o
 -16   1   8      207.20      194.20      4.09 o
 -15   1   8        0.92        1.24      1.04 o
 -14   1   8       59.33       56.36      1.94 o
 -13   1   8       76.60       72.58     14.61 o
 -12   1   8        0.02       -0.64      0.91 o
 -11   1   8       24.83       32.09      2.27 o
 -10   1   8      189.25      202.03      3.71 o
  -9   1   8       25.99       24.61      3.69 o
  -8   1   8      798.53      842.14      6.68 o
  -7   1   8       30.48       25.51      1.25 o
  -6   1   8     1603.18     1690.37     26.86 o
  -5   1   8      109.00       89.27      2.79 o
  -4   1   8       27.52       21.11      1.17 o
  -3   1   8      743.54      782.67     16.83 o
  -2   1   8        2.62        0.67      0.40 o
  -1   1   8      298.42      314.89      4.55 o
   0   1   8       18.96       16.60      0.79 o
   1   1   8       51.34       69.53      1.35 o
   2   1   8      106.24      121.29      2.48 o
   3   1   8       44.69       43.53      1.50 o
   4   1   8      149.88      155.91      4.91 o
   5   1   8       32.07       29.95      1.82 o
   6   1   8       69.56       77.25      2.74 o
   7   1   8        4.20        0.79      2.86 o
   8   1   8      107.83       90.07      5.57 o
   9   1   8       61.77       58.11      6.13 o
  10   1   8       17.28       15.10      2.48 o
  11   1   8       21.58       19.54      2.70 o
  12   1   8        3.52        1.01      3.16 o
  13   1   8        0.33        2.83      2.77 o
  14   1   8       32.46       34.74      3.76 o
  15   1   8        6.99        7.98      3.30 o
  16   1   8       16.99       29.33      5.82 o
 -23   2   8       15.52       20.05      4.02 o
 -22   2   8       42.97       42.60      3.41 o
 -21   2   8       12.52       15.48      2.77 o
 -20   2   8       29.42       29.31      2.24 o
 -19   2   8       97.95       96.22      3.14 o
 -18   2   8        0.99        2.93      1.66 o
 -17   2   8        4.42        4.60      1.52 o
 -16   2   8       11.92       13.70      1.65 o
 -15   2   8        1.89       -0.26      1.19 o
 -14   2   8       92.40       80.43      5.16 o
 -13   2   8       94.52       99.28      2.92 o
 -12   2   8        0.01       -0.86      0.86 o
 -11   2   8      140.06      143.97      2.14 o
 -10   2   8       93.28       93.64      2.21 o
  -9   2   8       69.66       68.83      1.97 o
  -8   2   8      378.88      401.97     10.54 o
  -7   2   8      194.83      238.55      4.15 o
  -6   2   8      557.95      598.30     11.44 o
  -5   2   8      119.30      116.34      3.63 o
  -4   2   8      362.25      393.74     10.23 o
  -3   2   8     1171.96     1193.77     14.44 o
  -2   2   8      565.92      597.11     11.44 o
  -1   2   8     1528.21     1664.36     26.56 o
   0   2   8      269.68      312.32      4.83 o
   1   2   8      240.67      258.53      6.87 o
   2   2   8      151.64      178.57      2.54 o
   3   2   8      728.20      737.74     12.09 o
   4   2   8        1.03        0.76      0.85 o
   5   2   8        0.97        0.76      0.96 o
   6   2   8      241.91      243.75      6.01 o
   7   2   8       29.10       32.46      1.74 o
   8   2   8       99.14       91.17      3.11 o
   9   2   8       15.70       13.39      2.41 o
  10   2   8       20.52       21.48      2.77 o
  11   2   8        0.12       -1.36      3.41 o
  12   2   8       18.40       17.46      5.52 o
  13   2   8       11.30       12.63      3.51 o
  14   2   8        3.36        6.83      3.33 o
  15   2   8        0.09        3.91      3.36 o
 -22   3   8        0.11        2.32      2.80 o
 -21   3   8       14.28       18.57      7.33 o
 -20   3   8        1.19        1.55      2.09 o
 -19   3   8      182.95      167.68      4.85 o
 -18   3   8        7.79        7.82      1.84 o
 -17   3   8       75.67       69.18      2.81 o
 -16   3   8      123.97       88.05     17.70 o
 -15   3   8       13.69       17.79      2.51 o
 -14   3   8       87.26       86.65      4.28 o
 -13   3   8      154.24      179.04      5.75 o
 -12   3   8        1.79       -0.90      0.90 o
 -11   3   8        2.54        4.46      0.97 o
 -10   3   8       23.80       24.26      1.95 o
  -9   3   8      311.60      324.48      6.49 o
  -8   3   8      380.06      425.13     10.07 o
  -7   3   8       28.67       30.65      1.25 o
  -6   3   8      722.35      755.33     13.34 o
  -5   3   8        0.00        0.21      0.92 o
  -4   3   8      666.30      677.79     11.90 o
  -3   3   8      968.29      916.32     16.88 o
  -2   3   8       65.52       89.74      3.03 o
  -1   3   8      278.00      286.96      6.68 o
   0   3   8        3.83       13.62      0.80 o
   1   3   8      347.59      323.72      8.85 o
   2   3   8      901.45      943.04     22.59 o
   3   3   8        0.58        1.11      0.74 o
   4   3   8     1264.10     1275.37     31.38 o
   5   3   8       54.72       59.20      1.97 o
   6   3   8      407.05      368.33      7.42 o
   7   3   8        0.39        0.57      1.31 o
   8   3   8        7.41        6.84      2.14 o
   9   3   8       15.80       12.03      1.69 o
  10   3   8        1.61        0.72      1.77 o
  11   3   8       13.88       13.68      2.12 o
  12   3   8       16.96       14.58      2.51 o
  13   3   8        0.90       -1.43      2.19 o
  14   3   8       65.00       72.96      3.77 o
  15   3   8       14.03       14.04      2.71 o
 -22   4   8       11.82       16.37      3.23 o
 -21   4   8        2.50        2.92      2.22 o
 -20   4   8        0.46       -2.20      2.81 o
 -19   4   8        2.58        1.86      1.94 o
 -18   4   8       53.26       44.29      4.16 o
 -17   4   8        3.57       -1.48      1.58 o
 -16   4   8        0.86        0.02      1.51 o
 -15   4   8       63.34       54.09      2.57 o
 -14   4   8        2.83       -0.46      1.42 o
 -13   4   8       10.62       11.91      2.36 o
 -12   4   8       73.99       67.54      4.33 o
 -11   4   8      193.72      193.29      3.48 o
 -10   4   8      943.12      974.96     26.58 o
  -9   4   8      986.84      969.34     14.92 o
  -8   4   8       26.30       33.96      1.66 o
  -7   4   8      254.01      261.06      4.54 o
  -6   4   8      273.65      265.13      4.83 o
  -5   4   8      687.03      748.65     10.86 o
  -4   4   8      689.53      721.13     14.39 o
  -3   4   8        0.91       -0.03      0.93 o
  -2   4   8      108.16      108.90      2.01 o
  -1   4   8       63.87       89.84      2.41 o
   0   4   8       16.08       20.59      1.06 o
   1   4   8       22.85       27.20      1.38 o
   2   4   8        5.12        1.41      0.84 o
   3   4   8       17.85       20.68      1.34 o
   4   4   8       56.67       53.97      3.25 o
   5   4   8       85.89       83.94      3.74 o
   6   4   8       44.52       59.16      4.19 o
   7   4   8       72.90       68.22      5.96 o
   8   4   8      330.58      336.11      6.10 o
   9   4   8       10.42       11.59      1.74 o
  10   4   8       13.39       11.42      1.86 o
  11   4   8        2.69        1.61      1.84 o
  12   4   8       24.49       34.76      2.67 o
  13   4   8        1.03       -0.66      2.27 o
  14   4   8        0.00       -2.43      2.43 o
 -21   5   8        4.34        3.57      2.52 o
 -20   5   8       24.78       30.66      2.80 o
 -19   5   8        7.18        5.59      2.15 o
 -18   5   8       12.95       16.36      2.18 o
 -17   5   8        1.65        1.47      1.85 o
 -16   5   8        5.73        3.23      1.75 o
 -15   5   8        0.12       -1.10      1.63 o
 -14   5   8        7.49        4.42      2.49 o
 -13   5   8        2.37        0.90      1.68 o
 -12   5   8       46.03       44.71      2.70 o
 -11   5   8       52.43       46.65      3.42 o
 -10   5   8        0.21       -1.69      1.69 o
  -9   5   8       44.03       40.82      3.80 o
  -8   5   8      244.94      239.57      6.32 o
  -7   5   8       64.29       66.55      2.35 o
  -6   5   8       83.70       86.94      4.94 o
  -5   5   8       23.76       25.78      1.70 o
  -4   5   8       73.48       68.83      2.70 o
  -3   5   8        9.77       10.13      1.23 o
  -2   5   8       55.50       52.44      2.09 o
  -1   5   8       52.67       64.06      2.01 o
   0   5   8        3.37        2.51      0.90 o
   1   5   8       31.00       27.50      1.40 o
   2   5   8       19.04       19.86      1.83 o
   3   5   8        9.50        7.12      1.73 o
   4   5   8        0.64       -0.76      1.57 o
   5   5   8        8.90        8.29      2.03 o
   6   5   8       82.05       78.93      3.32 o
   7   5   8        1.31        0.86      1.81 o
   8   5   8       11.35       10.74      2.48 o
   9   5   8       13.68       10.79      2.55 o
  10   5   8        9.03       11.85      3.36 o
  11   5   8        0.54        0.51      2.74 o
  12   5   8        1.66        0.25      2.75 o
  13   5   8        0.83        3.61      3.51 o
 -19   6   8        6.90        9.92      3.38 o
 -18   6   8        0.08       -2.63      2.63 o
 -17   6   8        1.62       -0.55      3.99 o
 -16   6   8        0.00       -2.33      2.33 o
 -15   6   8        0.34       -2.12      2.12 o
 -14   6   8        3.00        1.45      2.11 o
 -13   6   8        6.86        0.63      2.13 o
 -12   6   8      136.46      122.63      4.81 o
 -11   6   8        3.55        1.23      2.27 o
 -10   6   8        8.05        8.73      1.89 o
  -9   6   8       38.64       43.85      2.79 o
  -8   6   8      242.80      236.40      6.92 o
  -7   6   8        0.85        2.31      1.77 o
  -6   6   8      160.37      172.32      3.20 o
  -5   6   8       64.18       63.92      3.30 o
  -4   6   8       20.08       23.39      1.68 o
  -3   6   8       24.81       24.85      1.66 o
  -2   6   8       34.17       36.44      2.11 o
  -1   6   8      124.19      120.80      2.61 o
   0   6   8       48.30       37.11      2.00 o
   1   6   8       34.32       31.07      2.87 o
   2   6   8        0.85       -1.06      2.27 o
   3   6   8       37.98       37.55      4.17 o
   4   6   8        8.08        6.99      2.22 o
   5   6   8       12.21       12.59      2.37 o
   6   6   8        0.34       -1.24      2.10 o
   7   6   8       15.31       18.86      2.65 o
   8   6   8        0.02       -2.35      2.35 o
   9   6   8        0.51        0.88      2.54 o
  10   6   8       92.34      106.30      5.62 o
  11   6   8        7.55        7.69      3.21 o
  12   6   8        1.50        6.17      3.20 o
 -18   7   8        5.83        5.61      3.06 o
 -17   7   8        8.12        8.94      3.09 o
 -16   7   8        0.97       -2.64      2.64 o
 -15   7   8        0.40        1.06      2.53 o
 -14   7   8        4.53        5.18      2.55 o
 -13   7   8        7.97        7.41      2.57 o
 -12   7   8        0.38        0.58      2.76 o
 -11   7   8       19.16       14.62      4.67 o
 -10   7   8        7.41        5.20      2.04 o
  -9   7   8       54.89       57.77      5.06 o
  -8   7   8       12.37       12.40      2.10 o
  -7   7   8       67.60       64.74      3.15 o
  -6   7   8       18.32       17.70      1.86 o
  -5   7   8       33.35       33.71      2.11 o
  -4   7   8        0.01       -0.03      1.46 o
  -3   7   8       48.51       46.07      3.35 o
  -2   7   8       79.43       78.44      2.64 o
  -1   7   8        3.90        1.91      1.85 o
   0   7   8        7.70        4.51      1.93 o
   1   7   8       18.07       22.32      6.23 o
   2   7   8        1.55       -1.08      2.52 o
   3   7   8        1.58       -2.27      2.45 o
   4   7   8        9.75        9.81      2.43 o
   5   7   8        0.70       -0.70      2.26 o
   6   7   8        0.66       -2.02      2.34 o
   7   7   8        0.28       -1.35      2.52 o
   8   7   8        0.43       -3.13      3.13 o
   9   7   8        4.74        2.94      2.91 o
  10   7   8        0.01       -0.89      2.90 o
 -16   8   8        0.26       -0.46      3.04 o
 -15   8   8        3.00        0.49      2.93 o
 -14   8   8       11.41       12.40      3.03 o
 -13   8   8        1.81       -1.96      2.62 o
 -12   8   8        1.05       -1.73      2.97 o
 -11   8   8        7.58        3.37      2.96 o
 -10   8   8       21.26       18.97      2.65 o
  -9   8   8        1.26        2.15      2.18 o
  -8   8   8        3.56        3.34      2.11 o
  -7   8   8        0.21       -1.28      1.96 o
  -6   8   8        3.70        3.76      1.98 o
  -5   8   8       13.37        5.84      1.79 o
  -4   8   8        0.41        2.45      1.72 o
  -3   8   8       12.03        9.77      4.10 o
  -2   8   8        1.29        1.91      1.95 o
  -1   8   8        0.31       -1.87      2.01 o
   0   8   8        1.37       -0.45      2.77 o
   1   8   8       20.85       15.09      3.25 o
   2   8   8        3.72        3.26      3.01 o
   3   8   8       14.66       13.65      3.12 o
   4   8   8        3.93        4.91      2.61 o
   5   8   8        3.26        3.17      4.11 o
   6   8   8        0.17        3.16      2.68 o
   7   8   8        0.00       -2.69      2.69 o
   8   8   8        2.73        3.32      3.45 o
 -13   9   8        0.61        0.90      4.02 o
 -12   9   8        0.40       -2.40      9.79 o
 -11   9   8        0.15       -1.60      3.15 o
 -10   9   8        8.73        9.33      3.38 o
  -9   9   8        0.01       -2.30      2.30 o
  -8   9   8        0.12       -0.45      2.31 o
  -7   9   8        0.59       -0.63      2.26 o
  -6   9   8        3.15        0.53      2.45 o
  -5   9   8        0.33       -2.71      2.71 o
  -4   9   8        0.19       -2.27      2.27 o
  -3   9   8        0.02       -0.73      2.21 o
  -2   9   8        5.82        9.15      3.11 o
  -1   9   8        9.52        9.13      3.19 o
   0   9   8        0.92        0.87      5.12 o
   1   9   8        1.75       -0.32      3.07 o
   2   9   8        0.92        0.47      3.30 o
   3   9   8        0.78        0.66      3.46 o
   4   9   8       11.66       23.80      5.02 o
   5   9   8        3.11        8.10      3.68 o
  -8  10   8        2.31        3.74      4.82 o
  -7  10   8        1.56        0.85      3.21 o
  -6  10   8        2.74        1.18      3.26 o
  -5  10   8        1.15        0.40      5.57 o
  -4  10   8       19.94       18.67      4.27 o
  -3  10   8        3.28        4.88      4.92 o
  -2  10   8        3.41        1.75      3.55 o
  -1  10   8        4.31        1.31      3.48 o
   0  10   8        0.60        0.35      3.55 o
 -23   1   9        0.48       -3.50      3.50 o
 -22   1   9        0.01        2.42      3.08 o
 -21   1   9        2.23        1.69      2.33 o
 -20   1   9       22.39       24.36      3.35 o
 -19   1   9        8.17        7.12      1.75 o
 -18   1   9       42.31       40.29      2.18 o
 -17   1   9       23.15       24.20      1.87 o
 -16   1   9      317.13      299.27      7.21 o
 -15   1   9       55.03       45.13      4.55 o
 -14   1   9       23.25       21.93      3.58 o
 -13   1   9        2.72        0.93      1.03 o
 -12   1   9       77.30       88.42      2.18 o
 -11   1   9      413.58      398.64     16.39 o
 -10   1   9       18.83       19.39      2.99 o
  -9   1   9     1277.66     1175.14    122.85 o
  -8   1   9      354.70      407.36      3.62 o
  -7   1   9      995.93     1041.45     17.18 o
  -6   1   9      982.36      984.65     20.64 o
  -5   1   9     2808.47     2914.66     67.67 o
  -4   1   9       27.46       35.76      1.91 o
  -3   1   9       92.86       80.94      3.14 o
  -2   1   9       75.63       76.36      1.79 o
  -1   1   9       53.14       67.17      1.24 o
   0   1   9      120.44      133.16      3.98 o
   1   1   9       16.04       31.17      1.19 o
   2   1   9       24.98       25.61      1.07 o
   3   1   9       37.00       33.88      1.37 o
   4   1   9        4.62        6.00      0.95 o
   5   1   9        1.91        0.68      2.89 o
   6   1   9       32.89       36.75      2.16 o
   7   1   9      111.35       86.66      3.48 o
   8   1   9        0.27       -0.84      1.98 o
   9   1   9        0.35       -1.62      2.16 o
  10   1   9        0.35       -0.12      2.27 o
  11   1   9        0.75       -1.55      2.34 o
  12   1   9        4.16        2.61      2.64 o
  13   1   9       13.40       13.82      3.22 o
  14   1   9        0.00        0.05      3.27 o
  15   1   9        4.79       10.60      3.80 o
 -23   2   9       14.97       12.77      3.89 o
 -22   2   9       21.80       24.11      3.01 o
 -21   2   9        5.34        6.38      3.13 o
 -20   2   9       32.36       35.28      2.34 o
 -19   2   9        8.58        6.50      2.23 o
 -18   2   9       38.92       40.59      2.72 o
 -17   2   9       45.82       44.68      2.77 o
 -16   2   9      224.35      238.30      4.36 o
 -15   2   9       43.62       33.66      1.71 o
 -14   2   9       30.68       31.20      1.75 o
 -13   2   9       31.91       34.66      1.55 o
 -12   2   9        0.08        0.45      0.89 o
 -11   2   9        1.30        0.24      0.91 o
 -10   2   9       54.55       53.14      1.99 o
  -9   2   9       18.38       15.08      1.12 o
  -8   2   9      197.85      174.50      3.90 o
  -7   2   9      200.75      255.01      5.22 o
  -6   2   9     3195.56     3563.07     91.28 o
  -5   2   9     2192.99     2255.71     30.76 o
  -4   2   9     3156.74     3286.66     70.62 o
  -3   2   9      232.86      196.28      2.69 o
  -2   2   9       77.57       81.46      3.68 o
  -1   2   9      595.80      629.94     10.04 o
   0   2   9       10.48        6.90      1.06 o
   1   2   9      116.85      147.58      3.84 o
   2   2   9       13.44       14.94      1.01 o
   3   2   9      101.71      106.34      2.74 o
   4   2   9        0.85        1.65      0.92 o
   5   2   9      205.01      198.36      3.55 o
   6   2   9      264.46      239.02      6.83 o
   7   2   9       16.33       16.06      1.55 o
   8   2   9       13.80       11.15      1.56 o
   9   2   9       30.17       32.82      2.13 o
  10   2   9       31.42       32.77      2.65 o
  11   2   9        0.34        0.51      1.90 o
  12   2   9       13.98       19.15      2.33 o
  13   2   9        1.10        2.10      2.22 o
  14   2   9        3.61        3.04      2.46 o
 -22   3   9       13.38       13.36      3.27 o
 -21   3   9        8.93        4.27      2.16 o
 -20   3   9       15.19       16.38      2.10 o
 -19   3   9        0.10        0.17      1.80 o
 -18   3   9       32.72       28.54      6.43 o
 -17   3   9       29.98       23.85      1.97 o
 -16   3   9       43.13       43.65      2.29 o
 -15   3   9       12.68        9.14      2.15 o
 -14   3   9       14.52       12.24      1.58 o
 -13   3   9        4.12        3.60      1.18 o
 -12   3   9        0.22       -0.39      0.98 o
 -11   3   9      185.60      196.74      2.54 o
 -10   3   9        7.00       10.58      1.14 o
  -9   3   9       11.96       15.92      1.02 o
  -8   3   9      140.65      158.01      2.99 o
  -7   3   9        0.17        0.57      0.66 o
  -6   3   9       24.51       38.06      1.61 o
  -5   3   9      187.42      192.55      2.52 o
  -4   3   9      336.55      354.20      5.58 o
  -3   3   9       10.63        4.46      1.00 o
  -2   3   9       23.01       27.43      1.91 o
  -1   3   9       10.69       14.88      1.15 o
   0   3   9        0.02        1.19      0.76 o
   1   3   9        0.03        0.70      0.79 o
   2   3   9       74.09       73.38      1.66 o
   3   3   9       14.17       12.44      1.25 o
   4   3   9       77.96       79.98      3.15 o
   5   3   9      131.46      122.57      4.77 o
   6   3   9       11.56       12.85      1.49 o
   7   3   9       75.25       68.86      2.50 o
   8   3   9       12.71       10.22      1.63 o
   9   3   9       10.71       10.30      1.69 o
  10   3   9        4.61        0.25      1.83 o
  11   3   9        2.82        0.94      1.94 o
  12   3   9        7.83        8.40      2.24 o
  13   3   9        0.00       -0.53      2.25 o
  14   3   9        0.50        1.64      2.50 o
 -22   4   9        1.99        0.05      2.33 o
 -21   4   9        2.87        2.92      2.36 o
 -20   4   9        1.84       -0.90      1.98 o
 -19   4   9        0.37       -0.24      1.94 o
 -18   4   9       15.06       13.50      2.04 o
 -17   4   9        0.01       -0.45      1.65 o
 -16   4   9       61.04       65.72      4.16 o
 -15   4   9        0.00       -1.40      1.40 o
 -14   4   9       41.11       40.59      3.30 o
 -13   4   9        0.23       -1.31      1.31 o
 -12   4   9      355.42      360.39      8.77 o
 -11   4   9       13.81       15.28      1.45 o
 -10   4   9      566.39      588.24     19.45 o
  -9   4   9      104.32      118.64      2.84 o
  -8   4   9       60.97       64.60      3.75 o
  -7   4   9      540.80      565.22     11.59 o
  -6   4   9      142.19      161.51      4.35 o
  -5   4   9      632.36      630.50     11.77 o
  -4   4   9       45.89       54.46      3.62 o
  -3   4   9       28.51       23.56      6.13 o
  -2   4   9      131.40      142.18      4.58 o
  -1   4   9       10.17        5.92      1.07 o
   0   4   9       36.89       38.03      2.13 o
   1   4   9       32.93       33.20      1.54 o
   2   4   9      108.97      109.81      3.37 o
   3   4   9       17.82       17.94      1.98 o
   4   4   9      535.56      524.65     18.07 o
   5   4   9       71.26       75.25      4.58 o
   6   4   9      122.62      129.01      3.35 o
   7   4   9        2.80        2.16      1.68 o
   8   4   9       62.07       61.49      4.16 o
   9   4   9        5.31        1.68      1.91 o
  10   4   9       21.66       26.69      2.55 o
  11   4   9        1.39       -1.18      2.25 o
  12   4   9        7.30        2.89      2.81 o
  13   4   9        4.09        1.48      2.97 o
 -21   5   9        0.67       -2.69      2.84 o
 -20   5   9        4.01        5.80      2.75 o
 -19   5   9       27.34       28.72      3.11 o
 -18   5   9        2.29        4.33      2.47 o
 -17   5   9       10.85        8.17      2.37 o
 -16   5   9        8.23        6.49      2.30 o
 -15   5   9        3.81        0.34      2.17 o
 -14   5   9       10.85        7.40      2.10 o
 -13   5   9       29.46       27.04      3.75 o
 -12   5   9        7.88        4.62      2.41 o
 -11   5   9       39.80       42.82      3.33 o
 -10   5   9        0.78        0.73      1.78 o
  -9   5   9      105.09      122.51      7.00 o
  -8   5   9        6.25        8.02      1.69 o
  -7   5   9       20.48       21.45      1.60 o
  -6   5   9       52.24       53.55      3.25 o
  -5   5   9       63.25       57.87      2.12 o
  -4   5   9       23.43       21.90      2.41 o
  -3   5   9        8.03        4.16      1.74 o
  -2   5   9       32.19       30.49      1.72 o
  -1   5   9        1.29        0.80      1.07 o
   0   5   9       10.54        8.92      1.25 o
   1   5   9        1.07        3.33      1.43 o
   2   5   9        0.00       -0.60      3.11 o
   3   5   9        0.47       -1.84      1.84 o
   4   5   9       64.42       56.89      3.30 o
   5   5   9      181.73      176.85     17.52 o
   6   5   9       13.82       17.76      3.12 o
   7   5   9       11.16        9.06      2.41 o
   8   5   9        8.53        7.49      2.52 o
   9   5   9        0.51        3.69      2.46 o
  10   5   9        0.00        0.68      2.64 o
  11   5   9        4.84        2.29      2.90 o
  12   5   9        4.59        3.95      3.18 o
 -20   6   9        0.75        0.16      2.95 o
 -19   6   9       13.92       18.24      3.61 o
 -18   6   9        3.29        5.74      4.16 o
 -17   6   9        0.53        0.34      3.14 o
 -16   6   9       11.85       13.03      2.61 o
 -15   6   9       31.34       28.02      4.05 o
 -14   6   9        2.35        0.77      3.73 o
 -13   6   9       27.63       35.49      5.50 o
 -12   6   9       12.92        8.89      2.68 o
 -11   6   9       59.46       69.42      6.18 o
 -10   6   9       18.61       17.07      2.13 o
  -9   6   9        2.08        1.96      1.79 o
  -8   6   9       37.36       39.99      2.69 o
  -7   6   9        2.29        2.52      1.52 o
  -6   6   9      338.34      335.29     11.03 o
  -5   6   9       11.63       13.43      1.58 o
  -4   6   9       85.36       86.53      2.81 o
  -3   6   9        5.75        2.73      1.39 o
  -2   6   9        0.23        1.31      1.38 o
  -1   6   9       29.75       30.22      1.78 o
   0   6   9       10.83        9.75      1.77 o
   1   6   9       27.33       24.67      4.02 o
   2   6   9        4.08        2.28      4.37 o
   3   6   9      151.26      153.80      4.97 o
   4   6   9       64.28       65.21      3.87 o
   5   6   9        1.05       -1.74      2.12 o
   6   6   9        0.17       -2.53      2.53 o
   7   6   9        3.41        3.70      2.42 o
   8   6   9        0.26       -1.24      2.58 o
   9   6   9        8.78       11.03      2.87 o
  10   6   9        2.47        1.54      2.86 o
  11   6   9        0.03        3.84      3.09 o
 -18   7   9        5.61        8.51      3.16 o
 -17   7   9        0.00       -2.78      2.78 o
 -16   7   9        1.22       -2.52      2.63 o
 -15   7   9        0.04       -1.96      2.59 o
 -14   7   9        0.00       -2.43      2.43 o
 -13   7   9       30.77       30.94      3.54 o
 -12   7   9       22.11       25.58      3.30 o
 -11   7   9        0.45        0.69      2.46 o
 -10   7   9       57.75       59.51      3.29 o
  -9   7   9       22.26       26.88      2.45 o
  -8   7   9        5.02        4.43      1.87 o
  -7   7   9       37.84       38.36      4.02 o
  -6   7   9       31.06       30.80      2.03 o
  -5   7   9       25.62       28.84      1.97 o
  -4   7   9       16.53       18.80      1.86 o
  -3   7   9       15.57       13.36      3.41 o
  -2   7   9       69.34       66.32      3.10 o
  -1   7   9        9.82        7.60      2.10 o
   0   7   9       13.28       13.67      2.84 o
   1   7   9       16.49       19.12      3.05 o
   2   7   9        9.53       18.30      3.12 o
   3   7   9       17.46       14.25      3.46 o
   4   7   9        7.24        7.57      2.43 o
   5   7   9       19.01       27.85      2.87 o
   6   7   9       11.16       10.93      4.28 o
   7   7   9        7.86       10.29      2.89 o
   8   7   9        4.79        7.04      3.04 o
   9   7   9        3.04        7.68      3.21 o
 -16   8   9        0.17       -1.29      3.10 o
 -15   8   9        0.49       -0.92      4.64 o
 -14   8   9        1.69       -2.78      2.78 o
 -13   8   9       12.71       16.81      3.61 o
 -12   8   9        1.38       -0.91      2.93 o
 -11   8   9       25.19       21.83      5.02 o
 -10   8   9        8.91       10.31      2.53 o
  -9   8   9       26.34       26.68      2.65 o
  -8   8   9       93.31       91.99      5.16 o
  -7   8   9        1.26        0.65      1.98 o
  -6   8   9       43.35       42.19      2.42 o
  -5   8   9       20.51       20.34      2.10 o
  -4   8   9        8.57        3.58      2.12 o
  -3   8   9        1.68       -0.92      2.58 o
  -2   8   9        5.47       -0.24      2.02 o
  -1   8   9       25.06       20.58      3.26 o
   0   8   9       12.16       10.70      3.23 o
   1   8   9        2.29        4.39      3.09 o
   2   8   9        0.07       -0.10      2.98 o
   3   8   9        0.23        0.90      2.91 o
   4   8   9        2.35        1.38      2.63 o
   5   8   9        5.65        2.21      2.72 o
   6   8   9        2.54       -3.85      4.72 o
   7   8   9        2.54        2.98      3.12 o
 -13   9   9        0.55       -4.92      5.02 o
 -12   9   9        1.93       -3.77      3.77 o
 -11   9   9       22.52       29.73      4.06 o
 -10   9   9        2.24        4.55      2.68 o
  -9   9   9        0.03       -0.16      2.43 o
  -8   9   9        7.77        7.96      2.59 o
  -7   9   9        1.19        0.75      2.41 o
  -6   9   9        0.39       -1.50      2.73 o
  -5   9   9        0.02        1.82      2.33 o
  -4   9   9        1.90        1.73      2.93 o
  -3   9   9        5.53       -0.44      3.68 o
  -2   9   9       24.54       24.99      3.57 o
  -1   9   9        7.78        8.62      5.77 o
   0   9   9        1.52       -0.50      3.20 o
   1   9   9        2.45        1.07      5.97 o
   2   9   9       10.78       14.80      3.82 o
   3   9   9        1.18        0.15      3.69 o
   4   9   9        1.74        0.41      3.01 o
  -7  10   9        0.04       -1.85      3.17 o
  -6  10   9        9.63       16.10      3.59 o
  -5  10   9        0.04        2.97      3.51 o
  -4  10   9        0.97        0.20      4.92 o
  -3  10   9       11.24       18.90      4.77 o
  -2  10   9        1.64       -1.46      3.55 o
 -23   0  10        0.78       -2.21      4.82 o
 -22   0  10        0.02       -0.90      4.32 o
 -21   0  10       27.57       25.40      4.92 o
 -20   0  10       33.01       41.07      4.82 o
 -19   0  10       23.31       18.34      2.14 o
 -18   0  10       39.47       42.08      2.66 o
 -17   0  10       38.86       42.14      2.93 o
 -16   0  10      194.40      191.22     10.79 o
 -15   0  10        1.94       -2.41      2.41 o
 -14   0  10      161.26       94.53     64.72 o
 -13   0  10      360.95      333.59     25.15 o
 -12   0  10      498.26      501.81      5.85 o
 -11   0  10      117.69      140.74      3.36 o
 -10   0  10      911.01     1073.21      8.06 o
  -9   0  10       23.12       36.78      2.30 o
  -8   0  10      686.66      762.39      6.17 o
  -7   0  10      716.44      519.22     43.33 o
  -6   0  10     1101.70     1263.66     49.31 o
  -5   0  10     4096.76     4154.51    141.72 o
  -4   0  10     1175.06     1179.10     30.16 o
  -3   0  10      379.78      374.43     14.87 o
  -2   0  10     2209.64     2318.00     64.16 o
  -1   0  10      234.81      244.01      7.49 o
   0   0  10       78.16      107.78      1.85 o
   1   0  10      260.22      283.63      5.62 o
   2   0  10      166.47      197.33      4.91 o
   3   0  10       38.25       39.76      2.14 o
   4   0  10       78.87       69.89      4.12 o
   5   0  10        8.29        9.14      2.61 o
   6   0  10        1.12        1.71      2.31 o
   7   0  10      345.32      291.80      7.53 o
   8   0  10       94.55       91.28      5.62 o
   9   0  10        2.44        1.91      3.21 o
  10   0  10       19.14       14.96      3.61 o
  11   0  10       16.43       11.35      3.92 o
  12   0  10        2.03       10.44      4.22 o
  13   0  10        5.12        5.02      4.32 o
  14   0  10        2.58        7.13      4.92 o
 -23   1  10        1.31        0.49      3.25 o
 -22   1  10       10.42        8.05      3.46 o
 -21   1  10       15.05       17.51      3.07 o
 -20   1  10        4.49        3.81      1.79 o
 -19   1  10       25.07       21.74      1.96 o
 -18   1  10       10.15       11.45      1.70 o
 -17   1  10       25.75       24.99      1.59 o
 -16   1  10       35.16       29.22      4.09 o
 -15   1  10        6.93       -0.40      1.33 o
 -14   1  10        0.03       -1.30      1.30 o
 -13   1  10       57.66       64.94      2.83 o
 -12   1  10      117.06      103.47     10.31 o
 -11   1  10      466.88      458.33      4.89 o
 -10   1  10        2.39        3.12      0.87 o
  -9   1  10      406.87      382.07      3.29 o
  -8   1  10       10.68        9.06      0.89 o
  -7   1  10       76.22       79.51      1.82 o
  -6   1  10      194.89      195.76      3.21 o
  -5   1  10      155.41      188.88      5.87 o
  -4   1  10      106.03       82.39      2.96 o
  -3   1  10      103.05      105.58      2.76 o
  -2   1  10      102.30       92.85      1.24 o
  -1   1  10        0.77       -0.38      0.55 o
   0   1  10       15.11       13.59      0.88 o
   1   1  10      447.99      455.57      9.61 o
   2   1  10      307.56      278.42      5.45 o
   3   1  10       66.41       69.06      1.79 o
   4   1  10       30.53       31.50      1.93 o
   5   1  10       10.79        8.07      1.27 o
   6   1  10        0.12       -1.67      1.67 o
   7   1  10       58.22       46.28      3.33 o
   8   1  10       77.78       67.80      6.02 o
   9   1  10       16.63       10.15      2.45 o
  10   1  10        0.86       -0.05      3.01 o
  11   1  10       15.11       14.05      2.98 o
  12   1  10        0.00       -0.10      2.84 o
  13   1  10        0.04       -0.24      2.98 o
  14   1  10        1.11        2.16      4.27 o
 -23   2  10        5.58       10.46      2.97 o
 -22   2  10        0.41       -1.04      2.57 o
 -21   2  10        1.97        2.84      1.91 o
 -20   2  10       21.27       22.38      2.17 o
 -19   2  10        0.01       -2.29      2.29 o
 -18   2  10       32.05       29.38      6.48 o
 -17   2  10       78.72       88.30      2.85 o
 -16   2  10      121.77      120.16      3.04 o
 -15   2  10       75.16       66.63      3.89 o
 -14   2  10       66.47       65.99      5.52 o
 -13   2  10      148.47      156.33      4.81 o
 -12   2  10      404.44      395.88      3.77 o
 -11   2  10       10.52       11.78      1.13 o
 -10   2  10       20.41       25.55      1.72 o
  -9   2  10        0.10        0.55      0.84 o
  -8   2  10      390.25      431.61      7.35 o
  -7   2  10      246.79      270.16      8.45 o
  -6   2  10      246.04      274.64      6.53 o
  -5   2  10       43.20       38.63      1.96 o
  -4   2  10       40.30       43.85      1.77 o
  -3   2  10        3.90        5.67      0.72 o
  -2   2  10      426.34      429.94      4.10 o
  -1   2  10       11.81       12.71      1.09 o
   0   2  10      160.40      206.28      5.64 o
   1   2  10      330.97      352.44      7.17 o
   2   2  10       14.15       13.24      1.13 o
   3   2  10      686.59      664.08     10.01 o
   4   2  10       58.39       69.01      2.22 o
   5   2  10       43.60       34.10      1.60 o
   6   2  10        2.25        1.96      1.28 o
   7   2  10       20.07       17.57      1.64 o
   8   2  10       29.55       25.76      1.97 o
   9   2  10        6.31        7.81      1.81 o
  10   2  10        0.56       -2.21      2.21 o
  11   2  10        0.06        0.52      1.97 o
  12   2  10        2.36        2.52      2.18 o
  13   2  10        0.10        1.85      2.30 o
  14   2  10        0.42       -2.42      2.42 o
 -23   3  10       15.85       17.29      3.71 o
 -22   3  10        0.05       -1.29      2.21 o
 -21   3  10        0.62        1.77      2.03 o
 -20   3  10       12.36        7.57      2.69 o
 -19   3  10        3.51        1.74      1.78 o
 -18   3  10       15.44       15.15      1.91 o
 -17   3  10       56.16       57.51      3.16 o
 -16   3  10       10.70       16.36      2.24 o
 -15   3  10       71.09       70.08      3.25 o
 -14   3  10       14.40       14.22      1.71 o
 -13   3  10      619.28      624.10      8.45 o
 -12   3  10        4.41        5.36      1.13 o
 -11   3  10      277.82      292.49      7.23 o
 -10   3  10       22.22       21.46      1.39 o
  -9   3  10       25.55       19.72      1.23 o
  -8   3  10       26.58       25.19      1.31 o
  -7   3  10        0.45       -0.56      0.88 o
  -6   3  10      275.56      293.18      6.68 o
  -5   3  10       77.18       84.09      2.15 o
  -4   3  10       97.59       97.39      2.83 o
  -3   3  10        5.19        4.42      1.11 o
  -2   3  10       52.71       54.87      2.52 o
  -1   3  10      546.98      562.51     11.75 o
   0   3  10        1.91        3.40      0.91 o
   1   3  10      121.78      108.48      2.20 o
   2   3  10      201.33      198.60      6.93 o
   3   3  10      115.92      109.50      3.77 o
   4   3  10       43.98       45.20      2.03 o
   5   3  10      305.10      303.32      7.60 o
   6   3  10       13.36       13.53      1.55 o
   7   3  10       45.48       41.73      2.02 o
   8   3  10       17.69       18.27      1.83 o
   9   3  10        0.00        1.16      1.80 o
  10   3  10        0.66        1.52      1.98 o
  11   3  10       34.18       37.87      2.67 o
  12   3  10       14.77       25.22      3.97 o
  13   3  10        0.00       -0.57      2.84 o
 -22   4  10        4.58        8.77      2.93 o
 -21   4  10        0.34       -1.98      2.51 o
 -20   4  10        3.56        3.94      2.50 o
 -19   4  10        2.30        1.21      2.30 o
 -18   4  10       17.75       15.27      2.52 o
 -17   4  10       21.83       21.66      2.57 o
 -16   4  10       16.70       14.75      2.30 o
 -15   4  10      123.39      118.81      3.93 o
 -14   4  10      217.33      217.88      4.86 o
 -13   4  10       43.84       43.82      2.73 o
 -12   4  10       33.64       29.27      3.35 o
 -11   4  10       19.06       18.50      1.94 o
 -10   4  10     1054.46     1087.38     20.99 o
  -9   4  10     1044.24     1046.43     29.28 o
  -8   4  10       39.88       46.02      2.78 o
  -7   4  10      155.86      159.41      4.29 o
  -6   4  10      133.65      155.80      4.47 o
  -5   4  10      193.79      234.21      5.76 o
  -4   4  10      105.39      124.09      5.11 o
  -3   4  10       13.80        8.97      1.72 o
  -2   4  10       16.25       16.19      1.28 o
  -1   4  10       16.13       14.90      1.27 o
   0   4  10       69.49       63.61      2.05 o
   1   4  10       21.45       24.22      1.58 o
   2   4  10       39.49       35.04      3.03 o
   3   4  10      118.22      121.49      5.65 o
   4   4  10      114.57      114.51      5.97 o
   5   4  10      431.50      430.81     19.63 o
   6   4  10        0.13       -0.83      1.96 o
   7   4  10        2.81        1.09      2.16 o
   8   4  10       11.05       11.83      2.50 o
   9   4  10       18.32       22.36      3.83 o
  10   4  10        1.26       -1.80      2.16 o
  11   4  10        0.06       -2.64      2.64 o
  12   4  10        2.91        4.02      2.94 o
 -21   5  10        4.01        5.01      2.94 o
 -20   5  10        0.68       -1.33      2.69 o
 -19   5  10        2.80       -0.43      2.63 o
 -18   5  10        1.53       -1.72      2.53 o
 -17   5  10        3.05        6.08      2.36 o
 -16   5  10       20.92       16.30      2.45 o
 -15   5  10       53.22       47.85      3.05 o
 -14   5  10        3.23        3.85      2.50 o
 -13   5  10        3.61        6.53      2.11 o
 -12   5  10      177.64      172.22      5.10 o
 -11   5  10      175.00      174.45      6.08 o
 -10   5  10        5.48        7.63      1.57 o
  -9   5  10      794.75      786.89     14.83 o
  -8   5  10      244.49      230.27      6.02 o
  -7   5  10       49.82       47.87      3.30 o
  -6   5  10      284.28      265.09      8.30 o
  -5   5  10        0.70        1.15      1.20 o
  -4   5  10       31.68       31.47      1.83 o
  -3   5  10        0.06       -1.17      1.17 o
  -2   5  10       11.32        8.01      1.31 o
  -1   5  10        0.16       -1.20      1.20 o
   0   5  10        6.45        4.66      1.25 o
   1   5  10        5.06        1.86      2.09 o
   2   5  10        0.01       -0.46      2.23 o
   3   5  10        2.28       -2.00      2.00 o
   4   5  10       22.68       20.42      2.43 o
   5   5  10       30.21       28.07      3.77 o
   6   5  10       50.22       54.94      3.47 o
   7   5  10        0.20       -1.55      2.78 o
   8   5  10       11.91        8.26      3.46 o
   9   5  10        6.52        3.80      2.73 o
  10   5  10        0.62       -0.81      2.74 o
  11   5  10        1.58       -1.30      2.95 o
 -20   6  10        0.34       -3.19      3.19 o
 -19   6  10       22.69       18.18      3.08 o
 -18   6  10        4.41        2.94      2.73 o
 -17   6  10        1.47       -2.49      2.49 o
 -16   6  10        5.77        3.45      2.42 o
 -15   6  10        1.76        1.81      2.27 o
 -14   6  10        0.33        0.69      2.14 o
 -13   6  10      241.81      247.79      6.20 o
 -12   6  10      105.94      120.70      8.99 o
 -11   6  10      159.58      167.84      4.22 o
 -10   6  10       10.24       14.04      2.04 o
  -9   6  10       38.37       48.54      2.84 o
  -8   6  10      447.27      466.58     10.97 o
  -7   6  10       12.38       12.65      1.65 o
  -6   6  10       83.20       86.03      2.75 o
  -5   6  10      121.94      134.93      5.15 o
  -4   6  10        7.23        6.11      1.47 o
  -3   6  10       20.90       16.18      1.61 o
  -2   6  10       48.23       50.30      2.24 o
  -1   6  10        7.73        2.28      1.44 o
   0   6  10        4.13        1.52      2.37 o
   1   6  10        0.50        1.31      2.41 o
   2   6  10       37.62       37.76      3.34 o
   3   6  10       24.23       30.52      3.86 o
   4   6  10        0.73       -1.63      2.19 o
   5   6  10        8.40        6.83      2.91 o
   6   6  10        3.44        4.06      2.53 o
   7   6  10       21.02       25.38      3.02 o
   8   6  10        8.61       13.25      4.31 o
   9   6  10        9.07        8.34      3.27 o
  10   6  10        0.11       -1.54      3.04 o
 -18   7  10        3.62        1.87      3.01 o
 -17   7  10        0.00       -2.63      3.03 o
 -16   7  10        1.35       -0.61      2.74 o
 -15   7  10        9.86        7.71      2.79 o
 -14   7  10       12.13       11.88      4.35 o
 -13   7  10        1.92       -1.24      2.80 o
 -12   7  10       25.43       32.04      3.54 o
 -11   7  10       51.34       56.77      3.43 o
 -10   7  10        6.45        9.70      2.20 o
  -9   7  10       30.64       29.83      2.54 o
  -8   7  10        4.90        1.29      1.90 o
  -7   7  10        9.41        5.41      1.78 o
  -6   7  10        1.62       -0.32      1.61 o
  -5   7  10        5.44        4.31      1.64 o
  -4   7  10       22.50       29.16      2.59 o
  -3   7  10        1.57       -0.21      1.57 o
  -2   7  10       26.79       27.57      2.39 o
  -1   7  10       15.84       10.71      3.87 o
   0   7  10       48.99       49.27      9.59 o
   1   7  10       60.02       67.89      4.33 o
   2   7  10        5.58        4.18      3.56 o
   3   7  10        5.30        3.95      2.42 o
   4   7  10        0.06       -0.22      2.48 o
   5   7  10        6.19       11.45      2.75 o
   6   7  10        0.89        0.11      2.73 o
   7   7  10       16.08       22.69      3.23 o
   8   7  10        0.88       -0.60      2.98 o
 -16   8  10        5.73        5.84      3.17 o
 -15   8  10        2.72        5.20      3.15 o
 -14   8  10       32.24       28.73      3.36 o
 -13   8  10        3.91        1.81      3.11 o
 -12   8  10       13.48       14.55      3.26 o
 -11   8  10        4.39        3.03      3.20 o
 -10   8  10       10.41       25.66      3.66 o
  -9   8  10        3.21        4.09      2.23 o
  -8   8  10        1.69        2.81      2.08 o
  -7   8  10        3.67        4.75      2.05 o
  -6   8  10        0.28       -1.71      1.71 o
  -5   8  10       11.09        6.28      1.87 o
  -4   8  10        1.39        0.16      2.14 o
  -3   8  10       20.50       19.99      2.50 o
  -2   8  10        3.06        0.07      2.90 o
  -1   8  10        9.16       10.00      3.10 o
   0   8  10       16.26       18.96      3.58 o
   1   8  10        5.29       10.84      4.37 o
   2   8  10        3.30        1.43      3.16 o
   3   8  10        3.71        1.57      2.70 o
   4   8  10        2.24        5.17      2.86 o
   5   8  10        4.47        5.99      2.89 o
   6   8  10        0.00       -0.24      3.02 o
 -12   9  10        0.01        0.06      3.30 o
 -11   9  10        3.55        2.90      2.69 o
 -10   9  10        5.83        7.54      2.67 o
  -9   9  10       11.49       12.56      3.34 o
  -8   9  10        0.54       -1.58      2.41 o
  -7   9  10       10.43        7.54      4.72 o
  -6   9  10        0.30       -0.11      3.00 o
  -5   9  10       29.17       27.26      2.90 o
  -4   9  10        0.62       -1.20      2.30 o
  -3   9  10       16.92       24.68      3.66 o
  -2   9  10        0.33       -1.56      3.16 o
  -1   9  10        2.34        2.62      3.23 o
   0   9  10        0.08        1.02      3.61 o
   1   9  10        5.47        9.54      3.68 o
   2   9  10        2.44        1.90      3.67 o
   3   9  10        1.91        1.49      3.31 o
 -23   1  11        5.33        3.93      3.37 o
 -22   1  11        0.40       -0.05      3.04 o
 -21   1  11       11.55       10.56      2.01 o
 -20   1  11       15.58       13.27      1.99 o
 -19   1  11       33.99       34.00      2.35 o
 -18   1  11       26.15       19.54      2.80 o
 -17   1  11        0.13       -1.19      1.19 o
 -16   1  11        1.60       -0.87      1.52 o
 -15   1  11       27.52       20.72      1.78 o
 -14   1  11       32.30       26.75      1.71 o
 -13   1  11      158.35      168.19      3.41 o
 -12   1  11      689.84      657.13     54.30 o
 -11   1  11      109.82      102.94      3.97 o
 -10   1  11      395.65      402.11      3.84 o
  -9   1  11       14.04       11.65      1.54 o
  -8   1  11       45.95       57.68      1.80 o
  -7   1  11      282.51      250.35      7.03 o
  -6   1  11        2.23        2.92      0.54 o
  -5   1  11        1.08        0.98      0.63 o
  -4   1  11       20.55       30.57      1.01 o
  -3   1  11       29.55       38.29      1.55 o
  -2   1  11       38.55       39.88      1.08 o
  -1   1  11       24.84       30.55      1.14 o
   0   1  11       60.82       45.90      2.16 o
   1   1  11      297.46      314.24      5.40 o
   2   1  11        9.65       14.85      1.02 o
   3   1  11      142.68      135.31      5.06 o
   4   1  11       34.83       32.03      1.53 o
   5   1  11        0.08       -0.54      1.18 o
   6   1  11       14.51       11.66      1.67 o
   7   1  11      217.36      189.80      3.60 o
   8   1  11        7.78        4.62      1.69 o
   9   1  11       11.45       13.62      2.59 o
  10   1  11       19.05       28.65      3.15 o
  11   1  11       12.16        9.39      3.26 o
  12   1  11        0.56       -1.47      2.97 o
  13   1  11        1.45        1.77      3.44 o
 -23   2  11        1.74        1.41      2.75 o
 -22   2  11       21.96       21.64      3.42 o
 -21   2  11       59.49       57.86      3.10 o
 -20   2  11        0.17       -1.09      1.76 o
 -19   2  11       11.00        9.02      1.84 o
 -18   2  11       18.77       18.78      1.89 o
 -17   2  11       21.19       23.69      2.16 o
 -16   2  11       78.62       76.92      3.51 o
 -15   2  11      771.11      800.66     14.17 o
 -14   2  11      638.05      642.54     10.26 o
 -13   2  11     1051.94     1044.71      6.36 o
 -12   2  11       31.53       43.90      2.04 o
 -11   2  11       31.01       33.96      4.06 o
 -10   2  11      151.06      158.06      4.59 o
  -9   2  11        7.39        8.49      1.33 o
  -8   2  11       70.03       78.32      2.07 o
  -7   2  11       54.61       61.21      1.93 o
  -6   2  11       10.08       12.33      0.90 o
  -5   2  11      145.98      155.29      3.00 o
  -4   2  11      407.51      435.34      8.39 o
  -3   2  11        0.78        0.54      0.73 o
  -2   2  11      159.77      157.58      2.34 o
  -1   2  11       24.22       26.96      1.18 o
   0   2  11        2.55        2.05      0.85 o
   1   2  11       50.46       44.43      2.04 o
   2   2  11      677.82      658.06     10.55 o
   3   2  11       20.00       21.83      2.64 o
   4   2  11      116.17      108.66      2.98 o
   5   2  11        0.71       -1.12      1.12 o
   6   2  11      226.99      188.13      3.94 o
   7   2  11       57.25       57.99      2.42 o
   8   2  11       14.67        8.43      1.79 o
   9   2  11        3.59        2.66      1.76 o
  10   2  11        8.60        7.50      2.27 o
  11   2  11        0.14       -0.84      2.04 o
  12   2  11        0.39       -1.65      2.24 o
  13   2  11        5.84        7.12      3.01 o
 -23   3  11        9.83       11.68      4.52 o
 -22   3  11       31.85       25.43      3.01 o
 -21   3  11        9.48        6.48      2.50 o
 -20   3  11       21.88       19.08      2.21 o
 -19   3  11       24.74       25.13      2.76 o
 -18   3  11       42.79       40.68      2.32 o
 -17   3  11      108.90      108.62      3.13 o
 -16   3  11        0.01       -1.46      1.46 o
 -15   3  11        1.15       -1.11      1.49 o
 -14   3  11       46.48       46.21      2.50 o
 -13   3  11      631.70      647.43     11.74 o
 -12   3  11       64.28       65.66      2.86 o
 -11   3  11       44.05       39.34      2.39 o
 -10   3  11       31.27       31.04      1.69 o
  -9   3  11        0.08       -0.98      0.98 o
  -8   3  11       14.76       24.27      1.50 o
  -7   3  11      314.85      323.12      7.86 o
  -6   3  11        0.96        1.30      1.09 o
  -5   3  11        0.00       -0.48      1.03 o
  -4   3  11       22.38       25.65      1.94 o
  -3   3  11       84.94       96.50      1.63 o
  -2   3  11      162.70      167.37      5.98 o
  -1   3  11       80.74       73.15      4.01 o
   0   3  11      214.38      212.27      5.68 o
   1   3  11       36.08       28.20      1.90 o
   2   3  11       88.72       88.37      4.19 o
   3   3  11       33.55       39.22      2.37 o
   4   3  11       24.27       26.48      1.93 o
   5   3  11       19.21       25.08      2.43 o
   6   3  11        5.39        3.10      1.74 o
   7   3  11        0.04        3.60      1.80 o
   8   3  11       17.13       20.03      2.27 o
   9   3  11        2.57       -1.98      2.01 o
  10   3  11        2.05        4.80      2.47 o
  11   3  11        1.12        1.16      2.61 o
  12   3  11        2.09        0.85      2.78 o
 -22   4  11        1.78       -0.25      2.78 o
 -21   4  11        2.62       -0.76      3.28 o
 -20   4  11       11.23       12.22      2.62 o
 -19   4  11       13.44       11.41      2.52 o
 -18   4  11        3.54        0.26      2.15 o
 -17   4  11       27.48       29.18      2.71 o
 -16   4  11       73.46       64.70      3.55 o
 -15   4  11       47.26       39.78      2.70 o
 -14   4  11       73.65       76.59      3.57 o
 -13   4  11      190.75      192.15      8.51 o
 -12   4  11       29.76       33.07      3.37 o
 -11   4  11      737.21      770.65     13.52 o
 -10   4  11       15.19       19.39      1.91 o
  -9   4  11       29.98       36.29      1.87 o
  -8   4  11      104.90      115.24      2.53 o
  -7   4  11       44.74       50.15      2.76 o
  -6   4  11      148.31      157.55      3.27 o
  -5   4  11       19.59       16.71      1.28 o
  -4   4  11       23.86       28.88      1.73 o
  -3   4  11      132.94      137.89      3.86 o
  -2   4  11       35.18       38.30      2.10 o
  -1   4  11        6.28        6.78      1.23 o
   0   4  11       38.81       34.88      1.90 o
   1   4  11       70.81       57.95      2.63 o
   2   4  11      276.78      279.35      8.89 o
   3   4  11       44.76       46.35      4.82 o
   4   4  11      100.24      101.87      6.10 o
   5   4  11       10.36       14.18      2.28 o
   6   4  11       45.09       44.24      2.98 o
   7   4  11        0.92       -2.10      2.15 o
   8   4  11        1.51        1.74      2.44 o
   9   4  11        0.89        0.89      3.25 o
  10   4  11        1.53       -1.36      2.73 o
  11   4  11        3.12       -0.96      3.30 o
 -21   5  11        0.44       -2.74      2.74 o
 -20   5  11        1.18        1.37      2.63 o
 -19   5  11        1.13        2.42      3.10 o
 -18   5  11        0.82       -2.38      2.38 o
 -17   5  11       28.29       31.95      4.10 o
 -16   5  11        2.48       -1.64      2.21 o
 -15   5  11       33.24       31.96      2.70 o
 -14   5  11       11.18       11.66      2.30 o
 -13   5  11      489.91      490.63     35.45 o
 -12   5  11        0.75        6.18      2.47 o
 -11   5  11      177.68      194.87      8.83 o
 -10   5  11        1.37        2.18      1.45 o
  -9   5  11        3.36        3.61      1.28 o
  -8   5  11       11.80        9.03      1.35 o
  -7   5  11       24.26       26.93      1.74 o
  -6   5  11       29.73       38.82      2.15 o
  -5   5  11      128.98      146.83      3.87 o
  -4   5  11        0.74        0.96      1.17 o
  -3   5  11       10.54        8.58      1.39 o
  -2   5  11        0.62       -1.25      1.25 o
  -1   5  11       14.27       13.99      1.51 o
   0   5  11       74.03       77.54      3.08 o
   1   5  11       23.60       19.11      2.73 o
   2   5  11       75.36       79.40      3.48 o
   3   5  11        7.88        5.79      2.12 o
   4   5  11        0.00        1.10      2.14 o
   5   5  11        4.87        2.77      2.26 o
   6   5  11       33.20       44.86      4.70 o
   7   5  11       21.01       19.60      2.89 o
   8   5  11        0.08       -0.38      2.52 o
   9   5  11        5.46        3.54      2.88 o
  10   5  11       14.02       14.62      3.26 o
 -20   6  11        0.33       -3.17      3.17 o
 -19   6  11        0.27       -2.76      2.76 o
 -18   6  11        5.03        5.27      3.47 o
 -17   6  11        7.90        9.87      2.99 o
 -16   6  11        0.08        1.98      2.43 o
 -15   6  11       61.56       69.32      4.08 o
 -14   6  11       11.94       14.16      2.54 o
 -13   6  11       38.42       44.43      3.76 o
 -12   6  11       25.67       27.95      3.11 o
 -11   6  11       40.48       46.65      3.09 o
 -10   6  11       29.16       34.64      2.49 o
  -9   6  11        5.90       12.62      2.01 o
  -8   6  11       31.52       30.87      2.05 o
  -7   6  11        0.32        2.08      1.52 o
  -6   6  11        3.49        2.09      1.45 o
  -5   6  11       20.93       20.32      1.75 o
  -4   6  11        9.43        6.06      1.32 o
  -3   6  11       65.12       63.07      2.50 o
  -2   6  11        1.85       -0.11      1.49 o
  -1   6  11       18.02        9.77      2.80 o
   0   6  11      139.39      131.98      4.75 o
   1   6  11       45.59       52.75      4.47 o
   2   6  11        3.61        6.49      2.35 o
   3   6  11       22.34       22.34      2.64 o
   4   6  11        3.63        1.60      2.36 o
   5   6  11        0.85        3.38      2.42 o
   6   6  11        0.37       -2.11      3.69 o
   7   6  11        0.70        0.02      2.69 o
   8   6  11        0.57       -0.88      2.97 o
   9   6  11        5.52        9.99      3.30 o
 -18   7  11        3.44       -2.19      2.97 o
 -17   7  11       33.12       31.34      3.45 o
 -16   7  11        4.15        1.61      2.76 o
 -15   7  11        0.99       -2.55      2.55 o
 -14   7  11       12.78        7.50      3.10 o
 -13   7  11       19.34       30.05      5.07 o
 -12   7  11       20.06       23.65      3.23 o
 -11   7  11       42.59       61.54      8.05 o
 -10   7  11       15.76       21.37      2.37 o
  -9   7  11       18.61       20.92      2.27 o
  -8   7  11        0.43       -0.66      1.62 o
  -7   7  11       25.98       25.90      2.09 o
  -6   7  11       26.54       22.19      2.29 o
  -5   7  11        6.45        2.28      1.70 o
  -4   7  11        3.82       -0.03      1.55 o
  -3   7  11        3.88        1.95      1.94 o
  -2   7  11        0.08       -2.69      2.69 o
  -1   7  11       61.77       68.04      4.97 o
   0   7  11        0.67        0.33      2.84 o
   1   7  11       14.75        9.39      3.11 o
   2   7  11       33.74       41.18      3.83 o
   3   7  11        0.04       -0.44      2.41 o
   4   7  11        0.91       -1.35      4.01 o
   5   7  11        7.40        9.57      2.96 o
   6   7  11        3.95        5.97      3.04 o
   7   7  11        4.65        6.36      3.20 o
 -15   8  11        1.26       -0.98      2.87 o
 -14   8  11       19.96       18.19      5.57 o
 -13   8  11      100.52      102.17      5.53 o
 -12   8  11        2.99        3.40      3.11 o
 -11   8  11        8.52       11.54      2.57 o
 -10   8  11        1.11        2.13      2.28 o
  -9   8  11        5.04        1.05      2.23 o
  -8   8  11       19.02       17.45      2.51 o
  -7   8  11        0.04       -0.60      1.89 o
  -6   8  11        0.27       -0.83      1.83 o
  -5   8  11        3.98        1.73      2.11 o
  -4   8  11        3.17        0.96      2.02 o
  -3   8  11       13.96        7.53      3.27 o
  -2   8  11       17.38       23.31      3.55 o
  -1   8  11        1.28        7.53      5.82 o
   0   8  11       26.00       30.37      4.03 o
   1   8  11        0.42       -2.73      3.41 o
   2   8  11       10.97       11.79      7.53 o
   3   8  11        6.21       10.52      2.91 o
   4   8  11        3.66        5.72      3.09 o
   5   8  11        1.07        3.86      3.09 o
 -12   9  11        0.36       -1.77      3.33 o
 -11   9  11       22.75       19.65      2.98 o
 -10   9  11        3.31        2.43      2.67 o
  -9   9  11        3.27        0.03      2.55 o
  -8   9  11        3.10       -0.63      2.47 o
  -7   9  11       18.37       26.57      3.40 o
  -6   9  11        1.17        5.39      2.57 o
  -5   9  11        0.22       -1.22      2.58 o
  -4   9  11        8.80       15.15      3.54 o
  -3   9  11        0.00        2.78      3.26 o
  -2   9  11        0.01        0.71      3.37 o
  -1   9  11        0.21       -0.54      3.40 o
   0   9  11        0.70        0.33      3.47 o
   1   9  11        1.84        1.47      3.79 o
 -24   0  12       45.28       44.08      6.53 o
 -23   0  12        2.00        8.64      4.52 o
 -22   0  12       23.00       19.88      5.02 o
 -21   0  12        2.45        4.50      2.61 o
 -20   0  12        4.29        4.30      2.02 o
 -19   0  12        8.33        6.38      2.41 o
 -18   0  12       29.14       23.92      3.16 o
 -17   0  12        9.39        5.49      3.06 o
 -16   0  12       85.19       83.86      4.32 o
 -15   0  12     1827.44     1858.81     13.31 o
 -14   0  12     2631.91     2567.93     22.64 o
 -13   0  12     1203.16     1146.27      9.38 o
 -12   0  12        0.88        2.20      1.52 o
 -11   0  12      291.98      321.99     14.86 o
 -10   0  12       40.50       52.01      2.64 o
  -9   0  12      229.62      262.29      8.99 o
  -8   0  12      155.39      154.87     14.46 o
  -7   0  12     1545.83     1666.62     52.48 o
  -6   0  12      332.84      317.70      9.64 o
  -5   0  12      159.47      155.55      5.97 o
  -4   0  12      307.02      307.55      9.92 o
  -3   0  12      849.26      822.98     34.49 o
  -2   0  12     2066.77     1973.51     62.24 o
  -1   0  12      209.97      214.13      6.87 o
   0   0  12        7.37        6.21      1.07 o
   1   0  12       62.95       57.88      2.95 o
   2   0  12        9.14        8.68      1.95 o
   3   0  12       69.47       56.76      2.35 o
   4   0  12        0.28        0.49      2.46 o
   5   0  12      109.51       86.86      4.82 o
   6   0  12      148.76      111.16      5.82 o
   7   0  12      114.75       99.91      5.72 o
   8   0  12        0.26       -2.41      3.01 o
   9   0  12       12.67       16.37      3.82 o
  10   0  12        4.97        1.31      3.72 o
  11   0  12        0.28        0.60      4.02 o
  12   0  12        0.01        1.91      4.42 o
 -23   1  12        0.00       -3.30      3.30 o
 -22   1  12        3.37        5.20      4.07 o
 -21   1  12       15.76       18.21      3.84 o
 -20   1  12        4.27        1.07      1.72 o
 -19   1  12       57.51       48.55      7.30 o
 -18   1  12        7.68        5.20      1.44 o
 -17   1  12        0.83       -0.92      1.39 o
 -16   1  12      216.59      205.51      8.26 o
 -15   1  12       46.63       39.95      7.29 o
 -14   1  12      157.26      148.13     17.88 o
 -13   1  12      336.86      356.10      3.85 o
 -12   1  12       18.47       22.24      1.38 o
 -11   1  12        6.58        9.34      1.10 o
 -10   1  12       49.46       49.29      2.04 o
  -9   1  12      106.93      107.51      2.10 o
  -8   1  12        5.76        3.81      0.73 o
  -7   1  12      475.87      473.97     10.43 o
  -6   1  12       14.03       16.31      1.34 o
  -5   1  12       64.72       55.60      1.49 o
  -4   1  12       20.40       19.14      0.97 o
  -3   1  12      210.26      217.71      3.31 o
  -2   1  12        0.04        1.24      0.65 o
  -1   1  12       20.90       20.83      1.04 o
   0   1  12        6.75        9.64      0.89 o
   1   1  12      157.61      152.11      3.50 o
   2   1  12       33.56       28.34      1.45 o
   3   1  12       11.20       10.75      1.18 o
   4   1  12        0.22       -1.08      1.08 o
   5   1  12       11.62        7.98      1.45 o
   6   1  12       25.09       22.52      1.87 o
   7   1  12        8.82        4.03      1.65 o
   8   1  12       18.58       15.69      2.00 o
   9   1  12        3.15        3.52      1.92 o
  10   1  12        2.41        3.89      2.04 o
  11   1  12        2.29        7.18      2.52 o
  12   1  12        0.65        2.65      2.38 o
 -23   2  12        1.22        1.82      3.82 o
 -22   2  12        1.18       -2.01      2.01 o
 -21   2  12        0.08       -1.20      1.99 o
 -20   2  12        0.01        0.13      2.00 o
 -19   2  12        0.02        0.90      1.69 o
 -18   2  12       42.66       43.76      2.46 o
 -17   2  12        3.86        3.03      1.83 o
 -16   2  12       16.03       17.35      1.58 o
 -15   2  12       76.93       80.48      3.12 o
 -14   2  12        0.03       -0.55      1.40 o
 -13   2  12      144.45      157.41      3.62 o
 -12   2  12      278.70      248.51     37.00 o
 -11   2  12      121.52      111.35      3.60 o
 -10   2  12       86.39       91.84      3.40 o
  -9   2  12       99.89      105.38      2.40 o
  -8   2  12       22.05       18.78      1.35 o
  -7   2  12        3.57        0.95      1.03 o
  -6   2  12        4.78        9.54      1.20 o
  -5   2  12       49.06       49.70      2.15 o
  -4   2  12       48.09       45.06      2.15 o
  -3   2  12       56.06       57.49      1.78 o
  -2   2  12        7.19        5.22      0.95 o
  -1   2  12       12.35       11.48      1.04 o
   0   2  12      431.79      439.33     10.72 o
   1   2  12       65.33       70.83      3.68 o
   2   2  12      347.22      324.96     12.54 o
   3   2  12        9.63       13.11      1.67 o
   4   2  12        0.60       -1.32      1.32 o
   5   2  12      127.20      114.68      5.35 o
   6   2  12       12.83       10.39      2.13 o
   7   2  12        3.00        3.86      1.82 o
   8   2  12        0.75       -1.32      2.05 o
   9   2  12        1.10        0.62      2.35 o
  10   2  12        0.02        1.46      2.52 o
  11   2  12        2.27        2.96      2.69 o
  12   2  12        1.48       -0.77      2.91 o
 -23   3  12        5.90        0.07      2.88 o
 -22   3  12        0.74        1.55      2.56 o
 -21   3  12        7.31        1.79      3.77 o
 -20   3  12       12.69       10.56      2.49 o
 -19   3  12       33.68       32.77      2.85 o
 -18   3  12       36.53       32.70      2.66 o
 -17   3  12        1.10        1.86      1.99 o
 -16   3  12        6.04        4.40      2.04 o
 -15   3  12       83.61       85.08      2.98 o
 -14   3  12        3.14        1.19      1.64 o
 -13   3  12      756.65      791.84     13.84 o
 -12   3  12       98.65      115.89      3.48 o
 -11   3  12       16.10       16.63      2.42 o
 -10   3  12      320.65      340.73      4.45 o
  -9   3  12       27.21       23.78      1.58 o
  -8   3  12      425.00      416.87      7.55 o
  -7   3  12        0.64        0.51      1.12 o
  -6   3  12       23.67       29.18      1.71 o
  -5   3  12       64.99       68.93      2.96 o
  -4   3  12       26.12       26.38      1.57 o
  -3   3  12        0.81        1.39      1.23 o
  -2   3  12       63.02       60.45      2.35 o
  -1   3  12      272.51      253.59      3.57 o
   0   3  12      186.87      186.71      4.17 o
   1   3  12        1.24        3.41      1.49 o
   2   3  12      122.00      129.49      3.27 o
   3   3  12      214.55      202.35      7.73 o
   4   3  12      424.80      408.56     10.91 o
   5   3  12       13.07       13.49      2.23 o
   6   3  12       65.25       64.00      4.74 o
   7   3  12       21.23       20.62      2.24 o
   8   3  12        5.26        6.64      2.49 o
   9   3  12       27.53       30.01      3.07 o
  10   3  12        3.24        3.72      2.69 o
  11   3  12        0.10        2.60      2.85 o
 -22   4  12        1.04        0.07      2.74 o
 -21   4  12       18.32       15.31      2.85 o
 -20   4  12        4.95        3.65      2.54 o
 -19   4  12        4.56        0.83      2.34 o
 -18   4  12       23.25       22.51      2.67 o
 -17   4  12        0.08       -1.22      2.03 o
 -16   4  12       49.95       43.94      2.97 o
 -15   4  12      309.83      323.40      7.56 o
 -14   4  12      146.60      152.97      4.05 o
 -13   4  12       75.96       83.52      3.46 o
 -12   4  12      624.53      667.26      6.80 o
 -11   4  12      173.40      202.50      3.54 o
 -10   4  12      153.13      166.09      3.35 o
  -9   4  12       15.08       16.73      1.41 o
  -8   4  12       10.37       10.55      1.31 o
  -7   4  12       58.71       68.77      2.31 o
  -6   4  12       21.50       27.93      1.56 o
  -5   4  12       39.89       33.88      1.63 o
  -4   4  12       78.60       58.11      9.58 o
  -3   4  12       50.43       51.14      2.12 o
  -2   4  12       33.84       33.03      1.82 o
  -1   4  12      134.34      136.44      3.58 o
   0   4  12      249.14      239.00      6.86 o
   1   4  12       11.14       14.35      3.13 o
   2   4  12       18.63       23.59      2.02 o
   3   4  12        3.42        5.85      2.05 o
   4   4  12        0.48        3.12      2.09 o
   5   4  12       18.44       17.05      2.46 o
   6   4  12        0.70       -0.35      2.28 o
   7   4  12        2.29        0.99      2.48 o
   8   4  12        0.00       -0.70      2.48 o
   9   4  12        2.48        6.06      2.79 o
  10   4  12       20.39       20.92      4.05 o
 -21   5  12       14.61       14.98      3.14 o
 -20   5  12        2.73        1.94      2.72 o
 -19   5  12        1.17        0.03      2.49 o
 -18   5  12       11.23       15.52      2.75 o
 -17   5  12        0.91       -2.28      2.28 o
 -16   5  12       14.23       15.44      2.51 o
 -15   5  12       11.28       16.37      2.48 o
 -14   5  12       30.44       33.39      2.71 o
 -13   5  12       18.74       19.93      2.86 o
 -12   5  12       95.14      107.79      6.13 o
 -11   5  12       51.70       48.33      2.40 o
 -10   5  12       14.34       11.49      1.68 o
  -9   5  12       25.79       26.44      1.70 o
  -8   5  12       27.54       27.54      1.79 o
  -7   5  12      190.76      192.18      3.01 o
  -6   5  12        8.69       10.83      1.55 o
  -5   5  12       12.53       10.89      1.59 o
  -4   5  12       73.73       48.70      9.67 o
  -3   5  12      164.54      149.60      5.83 o
  -2   5  12       20.34       16.67      1.70 o
  -1   5  12      154.90      151.23      4.57 o
   0   5  12        7.90       10.19      1.99 o
   1   5  12       64.76       69.51      5.42 o
   2   5  12       43.57       51.45      3.31 o
   3   5  12        4.67        5.34      2.19 o
   4   5  12        0.99        3.37      2.31 o
   5   5  12        1.48        0.57      2.35 o
   6   5  12        0.49        1.39      2.58 o
   7   5  12        1.54       -0.28      4.15 o
   8   5  12        1.13       -0.40      2.81 o
   9   5  12       14.52       16.65      3.20 o
 -19   6  12        0.46        0.10      2.88 o
 -18   6  12        8.84        7.93      2.79 o
 -17   6  12       14.66       20.78      4.02 o
 -16   6  12       20.33       17.19      4.05 o
 -15   6  12       41.81       55.41      6.72 o
 -14   6  12      175.94      196.32      7.93 o
 -13   6  12       68.15       83.84      4.58 o
 -12   6  12        1.97        4.96      2.38 o
 -11   6  12       45.17       51.40      3.13 o
 -10   6  12       62.87       62.12      3.08 o
  -9   6  12        1.20        1.69      1.59 o
  -8   6  12        9.25       10.71      1.74 o
  -7   6  12        2.54        3.01      1.56 o
  -6   6  12        1.43        0.64      1.49 o
  -5   6  12        0.13       -0.76      1.86 o
  -4   6  12       10.45        7.11      1.61 o
  -3   6  12        0.03       -2.04      2.04 o
  -2   6  12      233.71      233.90      4.25 o
  -1   6  12       37.71       41.81      5.72 o
   0   6  12       28.82       36.69      3.40 o
   1   6  12       39.81       45.92      3.76 o
   2   6  12        5.58        3.82      2.40 o
   3   6  12        0.32        0.82      2.31 o
   4   6  12        3.09        5.67      3.63 o
   5   6  12        9.46       11.38      2.78 o
   6   6  12       55.43       67.75      4.10 o
   7   6  12        3.33        1.91      2.89 o
   8   6  12        4.29        4.76      3.12 o
 -18   7  12        4.12        3.07      3.73 o
 -17   7  12        0.17       -2.38      2.93 o
 -16   7  12      103.61      128.78      6.61 o
 -15   7  12       10.90       15.60      2.87 o
 -14   7  12       19.25       25.69      8.28 o
 -13   7  12       28.57       35.28      3.39 o
 -12   7  12      115.65      125.00      4.12 o
 -11   7  12       25.67       29.44      2.60 o
 -10   7  12        4.29        6.33      2.10 o
  -9   7  12        5.77        7.70      2.15 o
  -8   7  12        0.42       -0.57      1.69 o
  -7   7  12        2.28        3.08      1.68 o
  -6   7  12        0.07       -1.34      1.59 o
  -5   7  12        0.05       -1.62      1.62 o
  -4   7  12       13.00       10.34      1.88 o
  -3   7  12       28.05       26.25      2.63 o
  -2   7  12       11.07       15.27      3.27 o
  -1   7  12        1.58        3.63      3.01 o
   0   7  12        4.96        3.60      3.09 o
   1   7  12       46.48       40.57      3.87 o
   2   7  12        5.54        9.38      2.78 o
   3   7  12        0.45        2.67      2.67 o
   4   7  12       45.27       51.24      3.79 o
   5   7  12        4.52        3.23      2.95 o
   6   7  12        4.04       -0.12      2.99 o
 -15   8  12        4.02        8.69      5.15 o
 -14   8  12        8.65       10.80      3.46 o
 -13   8  12        0.73        2.25      2.96 o
 -12   8  12        0.00       -0.38      2.37 o
 -11   8  12        3.74        4.88      2.41 o
 -10   8  12        0.85        0.52      2.29 o
  -9   8  12        1.64        2.31      2.23 o
  -8   8  12        2.83        2.46      2.24 o
  -7   8  12       14.22       17.17      2.83 o
  -6   8  12       13.61       15.99      2.51 o
  -5   8  12        6.72        7.98      2.44 o
  -4   8  12       10.85        4.47      3.19 o
  -3   8  12        0.87       -0.20      4.27 o
  -2   8  12        0.40       -1.88      3.23 o
  -1   8  12       45.72       60.16      4.92 o
   0   8  12       17.87       21.26      4.07 o
   1   8  12        0.45        5.23      3.33 o
   2   8  12       10.00       17.26      3.32 o
   3   8  12        8.54       13.97      3.26 o
   4   8  12        0.79        1.48      3.13 o
 -11   9  12        0.15       -0.38      2.70 o
 -10   9  12        0.99        0.80      2.77 o
  -9   9  12       12.42       12.56      3.19 o
  -8   9  12        9.04        6.31      3.27 o
  -7   9  12        3.08        1.51      3.14 o
  -6   9  12       15.53       20.91      2.95 o
  -5   9  12       17.26       14.89      3.83 o
  -4   9  12        1.38        0.10      3.41 o
  -3   9  12        2.12       -2.79      4.32 o
  -2   9  12       11.21       16.97      3.94 o
  -1   9  12        0.45       -1.16      3.57 o
   0   9  12       24.80       28.79      4.40 o
 -23   1  13       13.11       14.67      4.82 o
 -22   1  13        9.89        5.47      2.12 o
 -21   1  13       12.34       11.38      2.05 o
 -20   1  13        2.01        0.22      1.72 o
 -19   1  13       40.85       39.94      2.07 o
 -18   1  13        5.34        5.68      1.65 o
 -17   1  13        0.44        0.25      1.43 o
 -16   1  13      103.09       85.04     16.18 o
 -15   1  13       29.76       45.21      4.22 o
 -14   1  13      680.25      722.54      5.50 o
 -13   1  13      115.88      137.34      3.66 o
 -12   1  13       37.46       42.23      2.04 o
 -11   1  13      108.64      105.82      2.85 o
 -10   1  13      190.20      192.61      7.33 o
  -9   1  13       10.19        8.55      1.42 o
  -8   1  13        1.38       -0.35      0.89 o
  -7   1  13      410.70      394.92     10.33 o
  -6   1  13        0.00        0.57      0.77 o
  -5   1  13      135.22      130.02      4.61 o
  -4   1  13      101.81       98.90      2.65 o
  -3   1  13      444.15      441.86     11.62 o
  -2   1  13      282.17      276.61      7.33 o
  -1   1  13       60.32       73.80      2.29 o
   0   1  13      833.46      801.29     18.59 o
   1   1  13      123.08      136.25      4.38 o
   2   1  13        0.78        0.90      1.03 o
   3   1  13       29.53       33.92      1.67 o
   4   1  13       23.75       25.66      1.52 o
   5   1  13        4.50        3.08      1.51 o
   6   1  13       18.91       14.98      1.85 o
   7   1  13       34.15       33.20      2.69 o
   8   1  13       10.40       10.13      2.32 o
   9   1  13        0.31        3.36      2.33 o
  10   1  13        0.47       -1.49      2.43 o
  11   1  13        0.99        2.45      2.70 o
 -23   2  13        0.01       -1.00      2.64 o
 -22   2  13        1.17       -2.54      2.54 o
 -21   2  13        0.00       -2.26      2.26 o
 -20   2  13        5.11        2.03      2.22 o
 -19   2  13       12.83        8.60      2.26 o
 -18   2  13        3.27        1.32      1.96 o
 -17   2  13        0.14       -1.53      1.53 o
 -16   2  13      264.67      261.91      4.43 o
 -15   2  13      335.04      348.87      5.51 o
 -14   2  13      231.61      223.23     21.72 o
 -13   2  13     1049.17     1024.34      9.64 o
 -12   2  13       87.86       70.76     14.85 o
 -11   2  13        2.92        2.91      1.70 o
 -10   2  13       82.43       78.39      2.82 o
  -9   2  13       15.12       18.74      1.48 o
  -8   2  13        0.16       -1.25      1.25 o
  -7   2  13      470.15      477.84     10.32 o
  -6   2  13       32.30       40.85      2.88 o
  -5   2  13        1.93       -1.27      1.27 o
  -4   2  13      707.17      682.16      8.18 o
  -3   2  13      353.82      344.79      5.28 o
  -2   2  13      538.37      528.36      8.31 o
  -1   2  13     1284.84     1233.60     26.60 o
   0   2  13      641.43      630.32     12.84 o
   1   2  13      126.20      131.06      5.87 o
   2   2  13       85.25       90.67      3.75 o
   3   2  13       39.71       36.32      2.24 o
   4   2  13        2.94        4.60      1.56 o
   5   2  13        1.31       -0.80      1.69 o
   6   2  13        5.50        2.88      1.85 o
   7   2  13        5.75        9.92      2.33 o
   8   2  13        0.00       -1.93      2.16 o
   9   2  13       21.44       23.42      2.89 o
  10   2  13        2.46        1.89      2.59 o
  11   2  13        8.12        9.20      2.92 o
 -23   3  13        0.03       -2.76      2.76 o
 -22   3  13        3.20        2.94      2.76 o
 -21   3  13        1.48       -1.81      2.42 o
 -20   3  13       26.47       27.11      3.67 o
 -19   3  13       50.51       50.85      3.33 o
 -18   3  13       31.18       28.05      2.69 o
 -17   3  13       39.79       41.75      2.90 o
 -16   3  13       21.61       19.25      2.31 o
 -15   3  13      184.68      184.30      6.13 o
 -14   3  13       52.17       60.29      2.87 o
 -13   3  13      157.45      185.74      3.61 o
 -12   3  13      195.81      217.68      9.44 o
 -11   3  13      178.34      193.64      5.82 o
 -10   3  13        5.64        8.70      1.42 o
  -9   3  13      133.62      136.07      2.78 o
  -8   3  13       72.89       73.78      2.72 o
  -7   3  13        1.03        1.45      1.24 o
  -6   3  13        9.51        6.58      1.34 o
  -5   3  13        0.22        0.19      1.24 o
  -4   3  13       24.64       21.99      2.64 o
  -3   3  13        6.20        4.05      2.40 o
  -2   3  13       34.77       33.22      1.92 o
  -1   3  13        0.94        3.66      1.69 o
   0   3  13       26.67       29.06      2.20 o
   1   3  13       53.29       57.65      2.77 o
   2   3  13      175.28      175.00      5.99 o
   3   3  13        7.06        8.74      1.85 o
   4   3  13        6.89        3.84      2.85 o
   5   3  13        1.18        0.42      2.14 o
   6   3  13        1.41        1.30      2.25 o
   7   3  13        1.94        1.21      2.52 o
   8   3  13        1.55        1.77      2.24 o
   9   3  13        2.48       -1.01      2.57 o
  10   3  13        0.88        1.45      2.78 o
 -22   4  13        2.79        2.41      2.94 o
 -21   4  13       22.10       22.36      3.01 o
 -20   4  13        2.43        3.58      2.55 o
 -19   4  13        0.02        0.10      2.30 o
 -18   4  13       25.84       28.81      3.95 o
 -17   4  13      102.36      109.97      4.12 o
 -16   4  13       30.01       33.07      2.70 o
 -15   4  13       22.52       32.61      2.56 o
 -14   4  13       21.55       18.86      2.34 o
 -13   4  13       26.04       27.46      2.36 o
 -12   4  13        4.24        9.67      1.92 o
 -11   4  13      146.65      155.18      3.64 o
 -10   4  13       36.46       40.26      1.97 o
  -9   4  13       66.81       65.94      2.20 o
  -8   4  13       72.51       65.32      2.12 o
  -7   4  13       46.46       54.42      2.03 o
  -6   4  13        7.16        2.72      1.19 o
  -5   4  13       42.62       44.68      1.96 o
  -4   4  13       59.45       62.28      5.00 o
  -3   4  13        0.16       -1.02      1.58 o
  -2   4  13       80.03       85.15      3.45 o
  -1   4  13      419.15      435.40      9.23 o
   0   4  13      512.31      538.76     27.44 o
   1   4  13        1.68        1.27      1.78 o
   2   4  13       10.06        7.97      2.20 o
   3   4  13        1.33       -2.36      2.36 o
   4   4  13        5.47        0.49      2.17 o
   5   4  13       43.49       46.16      4.09 o
   6   4  13        3.95        0.11      2.37 o
   7   4  13        0.75        0.02      2.64 o
   8   4  13        0.09       -2.72      2.72 o
   9   4  13        2.94        0.65      2.93 o
 -21   5  13        2.58        2.56      2.86 o
 -20   5  13        2.29       -1.09      4.92 o
 -19   5  13       17.20       23.26      5.10 o
 -18   5  13        3.87       -0.10      2.41 o
 -17   5  13       12.61       14.01      2.61 o
 -16   5  13        0.14        0.20      2.26 o
 -15   5  13       15.04       13.22      3.33 o
 -14   5  13       42.39       54.92      4.00 o
 -13   5  13      262.07      282.90      6.24 o
 -12   5  13        7.39       15.09      2.16 o
 -11   5  13       78.09       72.74      2.79 o
 -10   5  13       24.02       25.09      1.72 o
  -9   5  13        0.18        0.77      1.32 o
  -8   5  13       16.40       18.47      1.55 o
  -7   5  13        7.47        8.50      1.54 o
  -6   5  13        1.07       -1.33      1.37 o
  -5   5  13       22.68       16.24      2.14 o
  -4   5  13       11.38       14.18      1.70 o
  -3   5  13       53.90       53.69      2.62 o
  -2   5  13      172.38      161.68      3.31 o
  -1   5  13       13.16       13.53      2.18 o
   0   5  13        0.26        4.72      2.47 o
   1   5  13        0.28        0.32      3.25 o
   2   5  13        3.16        4.26      2.23 o
   3   5  13        1.01        0.89      2.79 o
   4   5  13        0.28        2.96      2.35 o
   5   5  13        0.31        0.54      2.50 o
   6   5  13        0.19       -0.49      2.57 o
   7   5  13       17.92       21.37      3.88 o
   8   5  13       11.74       15.07      3.29 o
 -19   6  13        0.21       -1.06      2.78 o
 -18   6  13       15.71       20.61      3.09 o
 -17   6  13       23.61       29.10      3.08 o
 -16   6  13        7.36        8.25      2.63 o
 -15   6  13       73.71       83.52      4.16 o
 -14   6  13       11.33       16.10      3.01 o
 -13   6  13       30.79       31.68      3.19 o
 -12   6  13       20.42       27.14      2.52 o
 -11   6  13       49.97       48.63      2.97 o
 -10   6  13        2.27        5.79      2.16 o
  -9   6  13        5.12        3.92      1.69 o
  -8   6  13        0.02       -1.56      1.56 o
  -7   6  13       26.67       28.46      2.03 o
  -6   6  13        2.13        0.16      1.60 o
  -5   6  13       38.53       26.96      3.78 o
  -4   6  13        0.05       -1.51      1.55 o
  -3   6  13       35.51       31.52      2.10 o
  -2   6  13       94.82      102.47      4.68 o
  -1   6  13       56.92       69.90      5.92 o
   0   6  13       34.95       33.65      3.36 o
   1   6  13        0.87        3.13      2.43 o
   2   6  13        7.44       10.59      2.62 o
   3   6  13        0.21        6.49      3.04 o
   4   6  13       23.13       30.85      6.25 o
   5   6  13        0.20        0.74      2.73 o
   6   6  13        4.61        6.90      2.95 o
   7   6  13        6.02        9.81      3.63 o
 -17   7  13        3.10        8.30      2.93 o
 -16   7  13        3.53        7.89      2.81 o
 -15   7  13      118.91      137.48      7.36 o
 -14   7  13       25.46       40.67      8.38 o
 -13   7  13        1.79        5.69      2.93 o
 -12   7  13        2.90        3.22      2.27 o
 -11   7  13        2.67        6.21      2.19 o
 -10   7  13        2.61        4.10      2.14 o
  -9   7  13        0.56        0.43      1.80 o
  -8   7  13        6.43        4.10      1.89 o
  -7   7  13        3.44       -0.29      1.75 o
  -6   7  13        2.06        1.70      1.76 o
  -5   7  13       21.37       10.98      5.08 o
  -4   7  13        8.69        6.20      2.15 o
  -3   7  13        0.56       -0.52      5.37 o
  -2   7  13        0.05        0.65      3.07 o
  -1   7  13       11.48       14.00      3.33 o
   0   7  13       36.14       45.84      4.19 o
   1   7  13       25.16       37.59      3.33 o
   2   7  13        0.94        2.14      2.72 o
   3   7  13        0.00       -1.48      2.72 o
   4   7  13        0.00       -2.86      2.86 o
   5   7  13        2.82        4.46      3.22 o
 -15   8  13       20.14       21.22      3.30 o
 -14   8  13        3.55        5.96      3.16 o
 -13   8  13        0.05       -2.90      2.90 o
 -12   8  13        1.99        0.92      3.46 o
 -11   8  13        1.97        0.89      2.37 o
 -10   8  13        0.98       -1.18      2.57 o
  -9   8  13       14.09       12.93      2.80 o
  -8   8  13        4.30        2.27      2.62 o
  -7   8  13       10.40        9.15      2.16 o
  -6   8  13        0.02       -1.11      2.65 o
  -5   8  13        1.00        0.63      2.25 o
  -4   8  13       17.07       21.28      3.65 o
  -3   8  13        7.08        2.63      6.13 o
  -2   8  13       45.36       41.26      4.30 o
  -1   8  13       16.64       22.19      3.87 o
   0   8  13       24.81       24.02      4.08 o
   1   8  13       26.22       27.54      4.05 o
   2   8  13       17.09       23.97      3.55 o
 -10   9  13        0.37        0.66      2.70 o
  -9   9  13        1.71        1.49      4.78 o
  -8   9  13        0.51       -0.81      5.62 o
  -7   9  13        0.14        1.68      2.75 o
  -6   9  13        6.90        7.66      3.61 o
  -5   9  13        0.99       -3.28      3.48 o
  -4   9  13        4.84        1.16      3.65 o
  -3   9  13        2.98       -0.32      3.66 o
 -23   0  14        5.74       13.86      5.22 o
 -22   0  14        4.40        2.43      2.80 o
 -21   0  14        1.70       -0.95      2.63 o
 -20   0  14        2.29        1.89      2.50 o
 -19   0  14       42.42       42.17      3.37 o
 -18   0  14       24.08       26.48      2.80 o
 -17   0  14      260.81      252.04      5.67 o
 -16   0  14       26.43       20.92      2.47 o
 -15   0  14        2.34        2.84      1.90 o
 -14   0  14       28.00       35.10      2.86 o
 -13   0  14      206.15      199.30      4.29 o
 -12   0  14      134.41      132.74      3.70 o
 -11   0  14       56.68       61.78      2.90 o
 -10   0  14        4.86        5.83      2.91 o
  -9   0  14       19.19       17.47      1.51 o
  -8   0  14       66.09       64.91      2.99 o
  -7   0  14        2.48       -0.44      1.18 o
  -6   0  14       68.18       59.10      2.22 o
  -5   0  14      136.49      110.45      4.52 o
  -4   0  14     1753.36     1859.06     68.57 o
  -3   0  14       63.65       59.45      2.74 o
  -2   0  14     2906.49     2850.55    103.29 o
  -1   0  14      959.43      939.20     25.74 o
   0   0  14       24.77       27.10      4.02 o
   1   0  14      247.35      251.48      4.48 o
   2   0  14       34.33       36.94      3.86 o
   3   0  14      227.79      213.14      3.62 o
   4   0  14        7.04        8.26      2.07 o
   5   0  14       46.87       46.94      2.94 o
   6   0  14        0.13       -1.23      1.94 o
   7   0  14        0.15       -2.05      2.05 o
   8   0  14        0.13        0.08      3.09 o
   9   0  14        2.26        0.20      3.20 o
  10   0  14        6.31        4.04      3.59 o
 -23   1  14        9.87        6.19      2.66 o
 -22   1  14        2.52        2.16      2.81 o
 -21   1  14        4.47        2.76      2.27 o
 -20   1  14        0.17       -2.12      2.12 o
 -19   1  14       11.12        7.29      2.15 o
 -18   1  14        0.02       -1.63      2.38 o
 -17   1  14        2.83        0.56      1.87 o
 -16   1  14       32.30       36.18      2.79 o
 -15   1  14       56.18       63.35      4.59 o
 -14   1  14        2.04        1.59      1.60 o
 -13   1  14       47.75       54.53      2.78 o
 -12   1  14        8.60        8.80      1.56 o
 -11   1  14      141.45      125.79      3.79 o
 -10   1  14       44.94       51.81      2.89 o
  -9   1  14      140.34      136.45      3.79 o
  -8   1  14      343.50      335.96     10.47 o
  -7   1  14        4.73        3.37      1.06 o
  -6   1  14       47.56       44.53      2.11 o
  -5   1  14       36.61       27.43      1.41 o
  -4   1  14      307.76      299.34      8.54 o
  -3   1  14       77.95       66.30      4.66 o
  -2   1  14        8.88        8.17      1.33 o
  -1   1  14      844.81      822.48     16.01 o
   0   1  14       11.06       12.90      1.52 o
   1   1  14      125.15      112.20      4.06 o
   2   1  14        6.46        8.62      1.28 o
   3   1  14        0.01       -0.19      1.20 o
   4   1  14        4.50        5.17      1.42 o
   5   1  14        5.91        4.49      2.03 o
   6   1  14        2.48        2.07      2.01 o
   7   1  14        3.34        3.01      2.18 o
   8   1  14        2.16        5.03      2.44 o
   9   1  14        7.01        9.72      3.02 o
  10   1  14        3.04        4.83      2.86 o
 -23   2  14        0.29        0.24      2.85 o
 -22   2  14       18.13       16.70      2.73 o
 -21   2  14        0.01       -2.26      2.26 o
 -20   2  14        1.18       -1.06      2.13 o
 -19   2  14        1.94       -0.63      2.08 o
 -18   2  14        9.48        7.28      2.18 o
 -17   2  14        0.50        0.16      1.64 o
 -16   2  14        0.53        1.73      1.87 o
 -15   2  14      407.44      394.55      6.55 o
 -14   2  14      138.15      123.46     25.71 o
 -13   2  14      162.12      149.39      7.25 o
 -12   2  14      126.15      125.38      8.81 o
 -11   2  14       34.82       41.50      3.34 o
 -10   2  14       44.16       43.62      2.24 o
  -9   2  14      330.12      342.95      6.54 o
  -8   2  14        1.65        2.42      1.25 o
  -7   2  14        2.07        0.19      1.24 o
  -6   2  14      120.23      120.13      3.55 o
  -5   2  14        8.16        2.95      1.42 o
  -4   2  14      152.26      142.03      4.26 o
  -3   2  14      123.28      109.95      2.51 o
  -2   2  14      198.33      189.67      3.41 o
  -1   2  14        4.98        7.01      1.22 o
   0   2  14      127.59      115.72      4.41 o
   1   2  14        9.87        6.03      1.36 o
   2   2  14        2.38        2.01      1.64 o
   3   2  14        7.77        5.96      1.79 o
   4   2  14        3.13        3.17      1.77 o
   5   2  14       40.95       31.73      2.38 o
   6   2  14        0.00       -1.90      1.90 o
   7   2  14        2.33       -0.56      2.27 o
   8   2  14        0.43       -1.31      2.39 o
   9   2  14        0.26       -1.12      2.63 o
  10   2  14        0.25        1.19      2.85 o
 -22   3  14        0.64       -1.51      2.74 o
 -21   3  14       19.95       20.29      2.97 o
 -20   3  14       17.29       19.28      2.71 o
 -19   3  14       46.12       56.66      4.29 o
 -18   3  14        0.34       -0.71      2.13 o
 -17   3  14        0.02        0.86      2.02 o
 -16   3  14        2.44        1.89      2.01 o
 -15   3  14        2.19        2.56      1.67 o
 -14   3  14      118.32      119.60      3.40 o
 -13   3  14     1126.56     1174.92     23.22 o
 -12   3  14        0.38        4.82      2.27 o
 -11   3  14       10.93       14.90      1.89 o
 -10   3  14        0.13       -0.97      1.32 o
  -9   3  14        1.46        0.03      1.35 o
  -8   3  14      116.18      105.52      5.26 o
  -7   3  14        0.01       -1.23      1.23 o
  -6   3  14        2.24       -1.29      1.29 o
  -5   3  14        3.64       -1.64      2.10 o
  -4   3  14      318.74      299.56     12.19 o
  -3   3  14      675.80      641.80     10.49 o
  -2   3  14      144.54      153.88      3.91 o
  -1   3  14        0.04        2.17      1.66 o
   0   3  14       72.06       73.17      2.86 o
   1   3  14      135.04      138.79      7.01 o
   2   3  14       21.80       19.43      2.13 o
   3   3  14        6.42        6.09      1.86 o
   4   3  14       35.27       33.29      2.77 o
   5   3  14        8.24       11.64      2.84 o
   6   3  14        5.45        3.39      2.49 o
   7   3  14       16.98       21.37      2.96 o
   8   3  14        0.05        6.78      3.36 o
   9   3  14       44.71       62.06      5.10 o
 -22   4  14        1.51       -2.12      2.86 o
 -21   4  14        0.05       -2.71      2.71 o
 -20   4  14        2.46       -1.45      2.45 o
 -19   4  14       30.89       33.80      3.99 o
 -18   4  14        2.31       -2.31      2.31 o
 -17   4  14       27.53       29.05      2.72 o
 -16   4  14      100.75      116.45      3.99 o
 -15   4  14        9.52       13.88      2.38 o
 -14   4  14       75.88       64.01      6.38 o
 -13   4  14       37.13       41.95      2.66 o
 -12   4  14       14.29       14.20      2.10 o
 -11   4  14        7.63       10.43      1.65 o
 -10   4  14        1.70        0.96      1.32 o
  -9   4  14       10.06        9.71      1.43 o
  -8   4  14       40.20       40.19      1.91 o
  -7   4  14       23.85       23.03      1.65 o
  -6   4  14        0.01       -1.20      1.20 o
  -5   4  14      112.40       84.95      2.38 o
  -4   4  14       80.11       68.57      4.02 o
  -3   4  14      137.27      142.57      4.68 o
  -2   4  14      387.18      417.82      8.77 o
  -1   4  14      475.88      491.06     22.80 o
   0   4  14       54.66       66.29      3.01 o
   1   4  14        4.42        1.50      1.74 o
   2   4  14        0.57        1.17      2.11 o
   3   4  14       17.56       20.46      2.64 o
   4   4  14        1.24        1.31      3.13 o
   5   4  14        8.93        8.19      2.64 o
   6   4  14        3.46        1.71      2.68 o
   7   4  14        2.39        2.02      2.74 o
   8   4  14        0.92        4.64      3.00 o
 -21   5  14       11.78       13.80      3.07 o
 -20   5  14       25.39       22.04      3.17 o
 -19   5  14        0.58       -2.47      2.47 o
 -18   5  14        1.30       -1.43      2.48 o
 -17   5  14        1.34        3.04      2.43 o
 -16   5  14       76.73       98.90      3.97 o
 -15   5  14       49.51       56.78      6.99 o
 -14   5  14        3.26        3.00      2.50 o
 -13   5  14        5.04        8.69      2.63 o
 -12   5  14        1.03        2.96      1.62 o
 -11   5  14       10.59        8.79      1.69 o
 -10   5  14        0.25       -0.47      1.37 o
  -9   5  14       62.93       66.96      3.01 o
  -8   5  14        0.00       -0.82      1.35 o
  -7   5  14        4.99        5.99      2.03 o
  -6   5  14       62.22       54.66      3.14 o
  -5   5  14       27.93       13.81      3.38 o
  -4   5  14        0.03       -0.48      1.57 o
  -3   5  14       85.44       80.18      2.89 o
  -2   5  14       50.99       45.93      5.03 o
  -1   5  14        1.10        1.86      2.05 o
   0   5  14        0.01        3.09      2.14 o
   1   5  14        9.94        7.61      2.41 o
   2   5  14       32.50       33.64      2.91 o
   3   5  14        6.82        3.22      3.84 o
   4   5  14        0.26       -0.85      2.46 o
   5   5  14        2.43        2.68      3.06 o
   6   5  14        1.37       -1.40      3.76 o
   7   5  14        1.03        1.43      3.02 o
 -19   6  14       14.98       28.15      3.31 o
 -18   6  14       19.38       24.32      3.05 o
 -17   6  14       91.56      119.56      4.64 o
 -16   6  14       47.86       46.84      3.48 o
 -15   6  14        0.02        3.52      3.22 o
 -14   6  14        0.02        6.23      2.67 o
 -13   6  14       12.60       14.83      2.89 o
 -12   6  14        7.86        9.95      3.03 o
 -11   6  14       24.99       22.38      2.41 o
 -10   6  14        0.01       -1.40      1.71 o
  -9   6  14        3.15        1.88      1.70 o
  -8   6  14        8.73        3.80      1.96 o
  -7   6  14        8.78        5.72      1.77 o
  -6   6  14       46.96       47.79      2.64 o
  -5   6  14       50.48       49.94     10.37 o
  -4   6  14       69.96       80.81      3.74 o
  -3   6  14       42.52       43.28      2.98 o
  -2   6  14      125.23      117.95      5.07 o
  -1   6  14       38.65       50.10      4.01 o
   0   6  14       25.80       29.22      3.44 o
   1   6  14       65.58       83.83     11.57 o
   2   6  14       38.88       39.84      3.16 o
   3   6  14       15.81       19.77      3.03 o
   4   6  14        4.96       11.28      2.95 o
   5   6  14       16.94       25.01      7.55 o
   6   6  14        8.98       10.65      4.76 o
 -17   7  14        0.22        1.21      2.81 o
 -16   7  14       28.96       45.41      3.66 o
 -15   7  14       17.04       14.62      3.50 o
 -14   7  14        0.00        1.61      2.92 o
 -13   7  14        0.12       -2.32      2.63 o
 -12   7  14        0.78       -1.24      2.24 o
 -11   7  14       12.94       10.91      2.35 o
 -10   7  14        6.08        9.67      2.28 o
  -9   7  14        0.07        0.79      1.84 o
  -8   7  14       10.05        9.45      2.03 o
  -7   7  14        2.63        0.65      1.90 o
  -6   7  14       41.85       39.24      4.10 o
  -5   7  14       46.90       46.23      2.75 o
  -4   7  14       29.42       24.86      3.61 o
  -3   7  14       14.43        4.68      7.13 o
  -2   7  14        8.46        2.83      3.11 o
  -1   7  14       37.34       35.31      3.97 o
   0   7  14        0.35        3.30      3.23 o
   1   7  14       21.45       20.70      3.46 o
   2   7  14        1.12       -0.43      2.83 o
   3   7  14        0.19       -2.00      3.77 o
   4   7  14        1.24       -1.09      4.38 o
 -14   8  14       22.75       30.77      5.37 o
 -13   8  14        5.95        4.16      3.32 o
 -12   8  14        0.01       -1.33      2.64 o
 -11   8  14        1.94       -0.25      2.48 o
 -10   8  14        2.43        3.39      2.49 o
  -9   8  14       12.93       11.83      2.64 o
  -8   8  14        0.25       -1.44      2.13 o
  -7   8  14       11.77       14.28      2.69 o
  -6   8  14        3.72        6.29      2.46 o
  -5   8  14       14.77       13.74      3.66 o
  -4   8  14        6.41        6.81      3.43 o
  -3   8  14       10.44       16.09      5.27 o
  -2   8  14       10.99       14.86      3.90 o
  -1   8  14        4.95        4.89      3.73 o
   0   8  14        0.00        1.43      3.73 o
   1   8  14        3.95        6.92      4.88 o
 -23   1  15        0.80       -1.02      2.59 o
 -22   1  15        2.58        2.05      2.53 o
 -21   1  15        8.43        9.64      4.50 o
 -20   1  15        0.59       -0.83      1.93 o
 -19   1  15        5.08        2.21      2.10 o
 -18   1  15       63.67       64.05      3.55 o
 -17   1  15      235.78      250.68      4.65 o
 -16   1  15       33.60       40.85      3.21 o
 -15   1  15       31.35       31.38      2.27 o
 -14   1  15        9.11       13.94      2.72 o
 -13   1  15        1.88        3.04      1.59 o
 -12   1  15        7.70       15.22      3.02 o
 -11   1  15       43.28       41.03      3.09 o
 -10   1  15        5.99        6.21      1.63 o
  -9   1  15        0.22       -0.38      1.23 o
  -8   1  15      138.08      139.07      5.47 o
  -7   1  15        7.12        6.02      1.34 o
  -6   1  15       57.07       56.07      2.07 o
  -5   1  15        3.66       -1.82      1.82 o
  -4   1  15       15.68        9.39      1.33 o
  -3   1  15      332.57      306.86      5.43 o
  -2   1  15       11.76        9.77      1.46 o
  -1   1  15       63.66       84.41      2.83 o
   0   1  15      141.92      137.21      3.42 o
   1   1  15       56.92       49.85      2.28 o
   2   1  15        5.74        7.81      1.41 o
   3   1  15        2.84        3.06      1.29 o
   4   1  15        1.83        3.15      1.60 o
   5   1  15        5.20        3.06      1.70 o
   6   1  15        4.38        4.21      1.78 o
   7   1  15       10.61       13.61      2.07 o
   8   1  15       12.85       12.17      2.43 o
   9   1  15        5.64        5.74      2.47 o
 -23   2  15       20.20       28.16      3.17 o
 -22   2  15        0.00       -0.75      2.58 o
 -21   2  15        0.88        1.01      2.36 o
 -20   2  15        3.42        0.89      2.34 o
 -19   2  15       19.16       17.19      3.22 o
 -18   2  15       19.35       13.86      1.96 o
 -17   2  15      126.50      105.56     21.58 o
 -16   2  15       81.90       76.47     19.75 o
 -15   2  15      181.62      181.72     10.75 o
 -14   2  15        1.98        6.92      1.88 o
 -13   2  15      101.36      101.14      3.64 o
 -12   2  15      256.40      264.92      5.53 o
 -11   2  15        7.61        4.05      1.76 o
 -10   2  15       25.51       36.98      2.34 o
  -9   2  15      320.94      314.49      4.05 o
  -8   2  15       19.98       14.39      1.52 o
  -7   2  15       35.80       32.35      1.92 o
  -6   2  15        5.26        0.27      1.36 o
  -5   2  15        7.10        1.62      1.54 o
  -4   2  15        5.66        1.74      1.60 o
  -3   2  15      459.09      475.23     12.14 o
  -2   2  15      715.96      689.02     16.67 o
  -1   2  15      352.79      366.32      6.72 o
   0   2  15       66.57       63.62      2.32 o
   1   2  15        1.49        1.87      1.28 o
   2   2  15        8.05        6.03      1.50 o
   3   2  15        5.00        2.40      1.46 o
   4   2  15       36.69       39.01      3.07 o
   5   2  15       19.01       24.45      4.51 o
   6   2  15        0.82       -2.16      3.33 o
   7   2  15        3.19        0.37      2.53 o
   8   2  15        0.00       -2.65      2.78 o
   9   2  15        0.42        1.37      2.91 o
 -22   3  15        0.01       -1.36      2.67 o
 -21   3  15        1.39       -1.24      2.48 o
 -20   3  15        3.13        5.62      2.53 o
 -19   3  15        0.17        0.30      2.24 o
 -18   3  15        6.88        4.06      2.22 o
 -17   3  15        0.04       -2.03      2.03 o
 -16   3  15       45.27       41.06      2.49 o
 -15   3  15       39.87       41.83      2.46 o
 -14   3  15       55.96       60.44      2.89 o
 -13   3  15       16.27       24.84      2.84 o
 -12   3  15       64.36       60.93      3.97 o
 -11   3  15        1.16       -1.44      1.44 o
 -10   3  15      171.67      168.54      4.74 o
  -9   3  15        0.00       -1.39      1.39 o
  -8   3  15       16.24       15.38      1.70 o
  -7   3  15       58.18       44.10      2.68 o
  -6   3  15       98.42       81.87      2.86 o
  -5   3  15       12.50        7.64      2.00 o
  -4   3  15       64.84       55.02      2.83 o
  -3   3  15       11.00        8.94      1.80 o
  -2   3  15       19.57       24.96      2.77 o
  -1   3  15       47.44       50.32      2.75 o
   0   3  15        0.03        0.49      1.70 o
   1   3  15       23.41       27.23      2.16 o
   2   3  15       14.64       13.25      2.07 o
   3   3  15        9.15        7.63      2.33 o
   4   3  15        5.51        0.17      2.36 o
   5   3  15        1.58        0.16      2.36 o
   6   3  15        2.13        6.47      2.92 o
   7   3  15        6.73        7.95      3.03 o
   8   3  15       10.69       13.02      3.82 o
 -21   4  15        0.73        1.25      4.08 o
 -20   4  15        9.61       15.67      2.93 o
 -19   4  15        7.62       14.71      2.81 o
 -18   4  15        3.41        1.01      2.41 o
 -17   4  15       13.55       11.56      2.46 o
 -16   4  15      120.60      128.39      4.11 o
 -15   4  15        0.51        0.96      2.45 o
 -14   4  15       25.57       30.75      2.51 o
 -13   4  15       22.84       21.57      2.32 o
 -12   4  15       96.29      106.08      3.61 o
 -11   4  15        5.82        4.30      1.40 o
 -10   4  15        0.03       -0.28      1.32 o
  -9   4  15        5.88        5.92      1.41 o
  -8   4  15        2.29        1.65      1.32 o
  -7   4  15       27.34       31.28      1.75 o
  -6   4  15       83.72       72.69      2.95 o
  -5   4  15        6.56        2.00      2.08 o
  -4   4  15      185.17      182.85      4.92 o
  -3   4  15      513.34      515.34     18.96 o
  -2   4  15        6.53        8.48      2.16 o
  -1   4  15        0.03       -1.10      1.78 o
   0   4  15       59.09       61.56      3.70 o
   1   4  15        0.03       -2.12      2.12 o
   2   4  15       15.79       14.82      4.58 o
   3   4  15       19.18       24.96      2.79 o
   4   4  15        4.32        5.72      2.61 o
   5   4  15        7.49        9.69      2.76 o
   6   4  15        2.42        0.49      2.81 o
   7   4  15        9.26       12.37      4.23 o
 -20   5  15        1.32        0.03      2.73 o
 -19   5  15        5.87        4.27      2.75 o
 -18   5  15       11.34       11.43      2.76 o
 -17   5  15        7.77       12.22      3.21 o
 -16   5  15        4.37        6.27      2.42 o
 -15   5  15        9.44       12.38      2.55 o
 -14   5  15        1.79        3.93      2.54 o
 -13   5  15        0.09       -3.21      3.21 o
 -12   5  15        0.31       -0.58      1.63 o
 -11   5  15        6.04        4.71      1.58 o
 -10   5  15        8.12        5.82      1.54 o
  -9   5  15        0.15       -0.13      1.42 o
  -8   5  15       40.52       43.86      3.08 o
  -7   5  15        0.58       -0.09      1.55 o
  -6   5  15       21.65       26.16      2.46 o
  -5   5  15      220.06      166.18     20.21 o
  -4   5  15       55.65       62.24      2.77 o
  -3   5  15       55.84       49.35      3.17 o
  -2   5  15        4.06        6.32      2.26 o
  -1   5  15        1.14       -0.80      2.49 o
   0   5  15       11.31       15.35      2.51 o
   1   5  15        3.98        4.43      2.38 o
   2   5  15        1.42       -2.37      2.37 o
   3   5  15        7.10       10.73      2.72 o
   4   5  15       17.32       20.74      3.11 o
   5   5  15        0.62        2.48      2.88 o
   6   5  15        0.52        0.51      3.06 o
 -19   6  15        7.76       10.02      3.08 o
 -18   6  15       12.69       17.90      3.15 o
 -17   6  15        5.34       10.28      2.80 o
 -16   6  15       11.26       15.05      2.80 o
 -15   6  15        3.28        5.19      2.94 o
 -14   6  15        0.34       -2.64      2.64 o
 -13   6  15        0.11        1.09      2.57 o
 -12   6  15        9.26       11.77      2.39 o
 -11   6  15        0.21       -1.64      2.01 o
 -10   6  15        1.44       -0.38      1.76 o
  -9   6  15       12.94       12.91      1.94 o
  -8   6  15        6.81        5.65      1.78 o
  -7   6  15        1.85       -0.64      1.70 o
  -6   6  15       50.00       50.69      2.67 o
  -5   6  15        2.71        3.69      1.94 o
  -4   6  15       16.67       14.43      2.50 o
  -3   6  15        0.38        2.59      2.83 o
  -2   6  15       14.60       18.67      3.97 o
  -1   6  15        9.27       15.20      3.30 o
   0   6  15        6.58        3.45      2.92 o
   1   6  15       17.19       20.10      4.16 o
   2   6  15        2.06       -1.25      2.67 o
   3   6  15        0.71       -2.89      2.89 o
   4   6  15       16.49       15.34      3.18 o
 -16   7  15       12.31       19.16      3.09 o
 -15   7  15        9.30        9.65      3.35 o
 -14   7  15        3.10       -2.81      2.89 o
 -13   7  15        3.90        4.93      2.43 o
 -12   7  15       10.39       16.24      2.59 o
 -11   7  15        0.17       -2.19      2.19 o
 -10   7  15       55.77       61.25      3.10 o
  -9   7  15        0.52        0.70      1.87 o
  -8   7  15        4.40        7.30      1.99 o
  -7   7  15        1.60        0.12      1.89 o
  -6   7  15        2.47        1.76      1.84 o
  -5   7  15        0.11        1.03      2.94 o
  -4   7  15        3.93       -1.33      3.03 o
  -3   7  15        1.43        0.13      3.37 o
  -2   7  15        0.41       -0.45      3.23 o
  -1   7  15        0.29        2.71      3.34 o
   0   7  15        0.00       -1.29      2.81 o
   1   7  15        0.01        1.16      2.99 o
   2   7  15        0.15        2.21      2.99 o
 -13   8  15        2.77        5.45      2.77 o
 -12   8  15        0.44       -0.24      2.60 o
 -11   8  15        3.41        1.66      2.51 o
 -10   8  15        0.03       -2.46      2.46 o
  -9   8  15        0.00        0.04      2.19 o
  -8   8  15       26.79       26.56      2.66 o
  -7   8  15        0.10       -1.88      2.49 o
  -6   8  15        4.37        3.52      3.44 o
  -5   8  15       22.61       11.92      3.76 o
  -4   8  15        5.12        5.56      3.49 o
  -3   8  15        4.03        1.68      3.54 o
  -2   8  15       38.38       35.39      4.50 o
  -1   8  15        9.93       18.57      4.10 o
 -23   0  16        0.61       -4.32      4.32 o
 -22   0  16        4.56        6.43      4.62 o
 -21   0  16       49.50       41.07      5.32 o
 -20   0  16      365.39      358.27     10.44 o
 -19   0  16        1.67        0.60      3.92 o
 -18   0  16        4.78        4.42      3.61 o
 -17   0  16       19.79       23.30      4.12 o
 -16   0  16      424.98      412.50      9.94 o
 -15   0  16       62.17       55.93      5.12 o
 -14   0  16        0.45        2.11      3.11 o
 -13   0  16      125.46      120.30      6.02 o
 -12   0  16       44.74       44.28      4.92 o
 -11   0  16        7.33       -1.51      2.81 o
 -10   0  16       69.85       49.14      3.92 o
  -9   0  16      533.76      500.32     29.37 o
  -8   0  16       26.11       30.03      2.53 o
  -7   0  16      131.95      116.51      9.74 o
  -6   0  16      110.26       93.27      5.37 o
  -5   0  16      167.46      174.37      6.83 o
  -4   0  16        0.10       -1.82      1.82 o
  -3   0  16      560.39      545.56     22.03 o
  -2   0  16     1943.23     2022.96     64.24 o
  -1   0  16       26.47       23.84      2.34 o
   0   0  16        9.92        5.65      2.73 o
   1   0  16       34.38       33.95      3.23 o
   2   0  16       20.08       17.64      2.43 o
   3   0  16        0.30       -1.70      2.55 o
   4   0  16       54.24       42.94      3.55 o
   5   0  16        0.01        0.84      5.47 o
   6   0  16       15.09       17.83      3.34 o
   7   0  16        5.03       -0.18      3.15 o
   8   0  16        2.93        6.33      3.71 o
 -23   1  16        3.11        4.58      5.07 o
 -22   1  16        6.21        3.38      3.10 o
 -21   1  16        2.58        1.94      2.97 o
 -20   1  16        3.04        2.08      3.31 o
 -19   1  16        6.74        8.31      2.87 o
 -18   1  16      163.71      155.97      5.34 o
 -17   1  16        1.62        5.78      2.54 o
 -16   1  16      259.58      252.11      8.94 o
 -15   1  16       11.63       17.95      6.68 o
 -14   1  16        9.27        3.85      2.24 o
 -13   1  16       18.78       21.22      2.62 o
 -12   1  16       35.95       33.35      2.80 o
 -11   1  16       88.16       77.18      3.02 o
 -10   1  16       86.54       79.88      3.35 o
  -9   1  16        1.00        1.54      1.72 o
  -8   1  16       18.06       16.76      2.02 o
  -7   1  16       33.07       31.85      3.01 o
  -6   1  16      204.94      185.83      4.09 o
  -5   1  16        6.13        1.69      1.47 o
  -4   1  16      316.74      317.80      9.91 o
  -3   1  16       54.01       56.89      3.08 o
  -2   1  16        0.24        1.13      1.60 o
  -1   1  16      158.22      159.15      3.33 o
   0   1  16       15.23       14.95      1.56 o
   1   1  16        0.01       -0.48      1.39 o
   2   1  16       18.04       23.01      1.90 o
   3   1  16        1.28        2.99      1.92 o
   4   1  16        7.26        4.22      1.95 o
   5   1  16        0.00       -1.07      1.96 o
   6   1  16        3.38        3.66      2.18 o
   7   1  16        3.30        6.02      2.33 o
   8   1  16        5.93        3.49      2.48 o
 -23   2  16        2.84        2.86      3.00 o
 -22   2  16        5.11        1.87      2.68 o
 -21   2  16        5.48        7.48      2.68 o
 -20   2  16        1.23       -0.54      2.30 o
 -19   2  16        0.36       -0.65      2.14 o
 -18   2  16       33.20       27.46      6.71 o
 -17   2  16       10.52       11.57      2.98 o
 -16   2  16        0.49        4.72      2.04 o
 -15   2  16       22.78       26.01      2.34 o
 -14   2  16       99.73      105.99      3.52 o
 -13   2  16       12.27        7.17      1.90 o
 -12   2  16        1.28        2.63      2.34 o
 -11   2  16       50.55       45.07      2.76 o
 -10   2  16        0.03       -1.54      1.54 o
  -9   2  16      127.91      124.03      4.62 o
  -8   2  16        6.15        2.95      2.46 o
  -7   2  16       37.98       36.01      2.07 o
  -6   2  16        8.53        3.70      1.54 o
  -5   2  16       78.79       69.19      2.78 o
  -4   2  16      242.94      247.36     10.22 o
  -3   2  16       37.88       34.65      1.91 o
  -2   2  16        0.56       -1.09      1.44 o
  -1   2  16        3.70        2.46      1.54 o
   0   2  16       31.10       29.35      1.58 o
   1   2  16        0.64       -0.79      1.38 o
   2   2  16        1.98        2.68      1.46 o
   3   2  16       21.72       22.17      1.80 o
   4   2  16       11.62        7.71      1.73 o
   5   2  16        0.70       -0.44      1.93 o
   6   2  16        0.23        2.11      2.24 o
   7   2  16        0.02        1.41     10.04 o
 -22   3  16        7.89       10.96      2.98 o
 -21   3  16       16.81       11.47      2.80 o
 -20   3  16       10.21        7.72      2.57 o
 -19   3  16        1.05       -1.36      2.27 o
 -18   3  16        0.43       -0.07      2.25 o
 -17   3  16        4.23        7.57      2.29 o
 -16   3  16        2.08        2.25      1.90 o
 -15   3  16        1.50        3.22      2.47 o
 -14   3  16       30.08       25.06      7.96 o
 -13   3  16        9.44       15.75      3.26 o
 -12   3  16        2.80        4.12      2.41 o
 -11   3  16       22.15       18.46      1.86 o
 -10   3  16       22.79       31.43      2.01 o
  -9   3  16       26.51       24.01      1.90 o
  -8   3  16      112.43      105.61      4.03 o
  -7   3  16        2.17       -1.48      1.48 o
  -6   3  16       56.78       49.38      2.58 o
  -5   3  16       83.90       80.97      4.03 o
  -4   3  16       54.32       54.99      2.80 o
  -3   3  16        7.76        9.37      1.66 o
  -2   3  16        0.41        0.80      1.57 o
  -1   3  16       28.38       24.15      2.06 o
   0   3  16        4.50        7.13      1.93 o
   1   3  16        0.12        0.74      1.93 o
   2   3  16        5.51        3.49      2.00 o
   3   3  16        8.49        9.68      2.48 o
   4   3  16        7.95        9.58      2.66 o
   5   3  16        1.00       -1.81      2.72 o
   6   3  16        6.35        4.94      2.94 o
   7   3  16       21.20       24.33      7.98 o
 -21   4  16        7.40        6.54      2.77 o
 -20   4  16        1.81        3.30      2.86 o
 -19   4  16       11.25        9.85      2.69 o
 -18   4  16        0.59        1.58      2.48 o
 -17   4  16        0.05        1.44      2.32 o
 -16   4  16        0.62        0.58      2.11 o
 -15   4  16        9.39       12.98      2.30 o
 -14   4  16       24.62       21.23      2.51 o
 -13   4  16       13.86       15.18      2.26 o
 -12   4  16        0.01       -0.52      1.60 o
 -11   4  16        0.62       -0.89      1.40 o
 -10   4  16       57.99       46.44      2.25 o
  -9   4  16        2.38        1.27      1.40 o
  -8   4  16       13.95       12.36      1.58 o
  -7   4  16       11.09        7.74      1.64 o
  -6   4  16       11.85       11.23      1.58 o
  -5   4  16        2.88        0.11      1.36 o
  -4   4  16       20.64       19.46      1.76 o
  -3   4  16        6.67        7.92      2.14 o
  -2   4  16        0.72        5.82      1.97 o
  -1   4  16        2.24        5.42      2.17 o
   0   4  16       72.50       78.71      3.26 o
   1   4  16        1.13        1.49      2.35 o
   2   4  16       11.52       11.16      3.62 o
   3   4  16        3.99       11.13      2.67 o
   4   4  16        9.42       11.98      2.84 o
   5   4  16        6.56        6.64      2.99 o
   6   4  16        0.47       -1.12      2.92 o
 -20   5  16        6.64        7.13      3.09 o
 -19   5  16        0.29       -1.49      2.68 o
 -18   5  16        0.89        1.35      2.50 o
 -17   5  16        0.35       -0.52      2.42 o
 -16   5  16       17.80       18.89      3.65 o
 -15   5  16       32.91       37.10      3.53 o
 -14   5  16        1.41        5.44      2.64 o
 -13   5  16       32.31       34.67      3.33 o
 -12   5  16        0.01        0.46      1.73 o
 -11   5  16        2.49        0.33      1.59 o
 -10   5  16       14.48       14.46      1.76 o
  -9   5  16        8.30        6.10      1.60 o
  -8   5  16       10.66        7.68      1.61 o
  -7   5  16        3.54        3.36      1.52 o
  -6   5  16        2.47       -0.05      1.63 o
  -5   5  16        4.81        5.44      1.79 o
  -4   5  16        5.79        4.41      2.15 o
  -3   5  16       10.81        7.22      2.33 o
  -2   5  16       52.61       54.18      3.40 o
  -1   5  16        0.70       -0.51      2.31 o
   0   5  16        0.10        4.70      2.45 o
   1   5  16       35.12       39.06      7.60 o
   2   5  16       17.24       20.78      3.11 o
   3   5  16        0.84        3.73      2.82 o
   4   5  16       21.08       26.58      3.39 o
   5   5  16        0.02       -2.97      2.97 o
 -18   6  16        0.93        1.87      2.89 o
 -17   6  16        0.28        1.54      2.64 o
 -16   6  16        0.24        2.72      2.53 o
 -15   6  16        6.84        7.63      3.14 o
 -14   6  16        0.01        1.19      2.84 o
 -13   6  16        0.62       -0.01      2.21 o
 -12   6  16       66.87       75.96      3.62 o
 -11   6  16        0.28        1.20      1.86 o
 -10   6  16       24.68       22.94      2.25 o
  -9   6  16       41.48       51.57      2.81 o
  -8   6  16       16.47       12.79      1.96 o
  -7   6  16        1.67        1.61      1.76 o
  -6   6  16       10.08        7.30      2.11 o
  -5   6  16       43.78       47.32      5.49 o
  -4   6  16       18.08       15.73      3.21 o
  -3   6  16        0.01       -0.80      2.89 o
  -2   6  16       30.37       33.60      5.02 o
  -1   6  16        7.27        8.63      2.75 o
   0   6  16        3.48        3.16      2.76 o
   1   6  16        6.84        8.26      2.91 o
   2   6  16       14.58       20.95      3.54 o
   3   6  16        0.95        1.24      2.97 o
 -16   7  16        4.05       -1.17      2.77 o
 -15   7  16        1.69        3.39      3.06 o
 -14   7  16        1.52       -2.20      3.02 o
 -13   7  16        3.35        3.37      2.52 o
 -12   7  16        2.45        2.69      3.24 o
 -11   7  16        9.27        9.42      2.57 o
 -10   7  16        9.96       10.04      2.28 o
  -9   7  16        0.21        0.36      2.00 o
  -8   7  16        3.45        0.58      2.03 o
  -7   7  16        1.02       -1.19      2.00 o
  -6   7  16        4.11        1.10      2.52 o
  -5   7  16       19.56       23.28      3.61 o
  -4   7  16       26.25       23.28      3.77 o
  -3   7  16       13.99        9.46      3.64 o
  -2   7  16        5.03        1.64      3.35 o
  -1   7  16        0.06        1.84      3.03 o
   0   7  16        0.07        1.02      3.34 o
 -11   8  16        8.03       10.65      2.76 o
 -10   8  16        2.30       -0.53      2.87 o
  -9   8  16        0.69       -0.35      2.26 o
  -8   8  16        0.04       -0.60      2.60 o
  -7   8  16        1.32        6.42      3.53 o
  -6   8  16        4.51       11.51      3.97 o
  -5   8  16        1.52        1.00      7.13 o
  -4   8  16       10.54       12.35      3.69 o
 -23   1  17        0.05       -0.88      3.33 o
 -22   1  17        0.20       -0.54      3.30 o
 -21   1  17       10.79        7.23      4.92 o
 -20   1  17        2.06       -0.38      3.31 o
 -19   1  17       68.85       69.00      4.54 o
 -18   1  17        0.87        4.67      4.02 o
 -17   1  17        6.89        7.99      2.77 o
 -16   1  17       49.64       54.64      3.94 o
 -15   1  17       16.82       19.03      2.80 o
 -14   1  17       10.87       13.80      2.52 o
 -13   1  17        3.57        2.90      2.27 o
 -12   1  17      108.17       96.74      4.22 o
 -11   1  17       28.92       23.76      2.23 o
 -10   1  17       12.18        9.57      2.00 o
  -9   1  17        1.98        0.62      1.85 o
  -8   1  17       32.68       24.32      2.31 o
  -7   1  17       28.16       26.39      2.48 o
  -6   1  17      207.83      218.71     10.04 o
  -5   1  17      204.90      211.00     10.55 o
  -4   1  17       22.09       21.47      2.16 o
  -3   1  17        1.68        4.63      1.73 o
  -2   1  17        5.83        9.24      1.72 o
  -1   1  17       27.18       35.20      2.06 o
   0   1  17       49.88       43.88      2.36 o
   1   1  17       26.04       21.41      1.82 o
   2   1  17       34.76       42.15      2.31 o
   3   1  17       44.94       45.34      2.65 o
   4   1  17        0.14        0.41      2.29 o
   5   1  17        0.33       -2.13      2.41 o
   6   1  17        2.68        0.95      2.52 o
   7   1  17        7.28        4.33      2.53 o
 -22   2  17        0.06       -2.09      3.27 o
 -21   2  17        9.23        8.45      4.27 o
 -20   2  17        7.33        1.56      2.42 o
 -19   2  17        1.56        2.08      2.24 o
 -18   2  17        0.03        1.46      2.20 o
 -17   2  17        0.24        2.22      2.20 o
 -16   2  17        5.34        9.86      2.18 o
 -15   2  17      188.78      177.36      4.21 o
 -14   2  17        0.16        1.73      1.93 o
 -13   2  17      112.90      105.55      3.62 o
 -12   2  17       40.12       37.64      3.33 o
 -11   2  17       13.18        9.27      2.79 o
 -10   2  17      337.27      291.30      6.40 o
  -9   2  17        4.49        5.05      1.62 o
  -8   2  17       25.44       19.95      2.16 o
  -7   2  17      213.36      209.67      4.10 o
  -6   2  17      241.71      244.54      7.81 o
  -5   2  17        0.84        1.01      1.82 o
  -4   2  17      137.55      130.40      5.39 o
  -3   2  17       14.86       15.65      1.76 o
  -2   2  17       19.74       20.10      1.84 o
  -1   2  17        0.08       -0.51      1.91 o
   0   2  17        2.65        3.26      2.38 o
   1   2  17        0.34       -2.29      3.25 o
   2   2  17        7.37        7.52      1.86 o
   3   2  17        0.45        2.13      1.89 o
   4   2  17        0.90       -2.27      2.32 o
   5   2  17        1.76        6.04      2.67 o
   6   2  17        1.59        3.75      2.81 o
 -22   3  17        0.06       -0.64      4.09 o
 -21   3  17        0.21       -0.74      2.69 o
 -20   3  17        0.01       -0.71      2.44 o
 -19   3  17        0.00       -1.45      2.45 o
 -18   3  17       14.53       15.39      2.56 o
 -17   3  17        1.11       -0.69      1.93 o
 -16   3  17        6.62        5.07      1.95 o
 -15   3  17        2.89        2.55      3.18 o
 -14   3  17        2.32       -1.00      2.09 o
 -13   3  17        9.39        8.59      2.66 o
 -12   3  17       44.79       41.50      4.30 o
 -11   3  17        0.47        0.69      1.64 o
 -10   3  17        3.57       -0.96      1.59 o
  -9   3  17        0.00       -1.59      1.59 o
  -8   3  17       24.65       27.11      2.02 o
  -7   3  17        2.03       -1.60      1.60 o
  -6   3  17        0.66        1.87      1.68 o
  -5   3  17        4.05        3.63      1.79 o
  -4   3  17        1.65        4.67      1.65 o
  -3   3  17        8.92        9.62      1.81 o
  -2   3  17        4.95        4.91      1.69 o
  -1   3  17       21.24       19.51      2.14 o
   0   3  17        1.13       -0.74      1.94 o
   1   3  17        0.04       -1.96      1.96 o
   2   3  17        8.72        5.00      2.50 o
   3   3  17        0.35       -0.77      5.08 o
   4   3  17        3.10        4.41      2.75 o
   5   3  17        0.06       -0.83      2.83 o
 -21   4  17        0.03       -2.86      2.86 o
 -20   4  17        0.00       -2.52      2.64 o
 -19   4  17        0.10       -0.09      2.53 o
 -18   4  17        2.66        5.39      2.59 o
 -17   4  17        5.65        8.45      2.48 o
 -16   4  17        0.09        0.70      2.18 o
 -15   4  17       10.62        6.91      2.07 o
 -14   4  17        0.66        1.55      2.16 o
 -13   4  17        4.62        3.44      2.09 o
 -12   4  17        4.99        1.73      1.75 o
 -11   4  17       16.06       16.25      2.25 o
 -10   4  17       27.98       25.22      1.87 o
  -9   4  17       12.20       10.09      1.65 o
  -8   4  17       77.14       73.25      2.68 o
  -7   4  17       29.91       27.04      1.90 o
  -6   4  17      116.00      109.15      3.08 o
  -5   4  17       20.11       23.70      1.85 o
  -4   4  17        7.06        6.25      1.62 o
  -3   4  17        3.49        5.87      1.96 o
  -2   4  17       11.17       13.00      2.20 o
  -1   4  17       12.02       18.42      3.12 o
   0   4  17        0.26        2.64      2.36 o
   1   4  17        0.01        1.86      2.53 o
   2   4  17        0.03        2.11      2.58 o
   3   4  17        6.88        7.05      2.93 o
   4   4  17        0.33       -3.28      3.28 o
   5   4  17        1.54        1.69      4.67 o
 -19   5  17        5.30        6.85      3.00 o
 -18   5  17        0.03       -0.08      2.68 o
 -17   5  17       10.17       12.15      2.72 o
 -16   5  17        2.18        4.05      2.46 o
 -15   5  17        0.21        4.08      2.80 o
 -14   5  17        9.25       11.14      2.80 o
 -13   5  17        6.48        5.47      2.26 o
 -12   5  17        7.62        7.73      1.94 o
 -11   5  17        4.13        2.99      1.69 o
 -10   5  17       10.02        9.83      1.76 o
  -9   5  17        0.25       -0.29      1.56 o
  -8   5  17        0.02       -0.26      1.54 o
  -7   5  17       21.47       22.39      2.26 o
  -6   5  17        4.14        1.09      2.64 o
  -5   5  17        3.52        3.77      1.82 o
  -4   5  17        0.25        0.04      3.59 o
  -3   5  17       12.41       11.65      2.60 o
  -2   5  17        4.44        2.96      2.43 o
  -1   5  17        0.58        0.41      2.50 o
   0   5  17       10.34       15.52      3.32 o
   1   5  17        0.54        1.73      2.74 o
   2   5  17        3.13        5.50      2.94 o
   3   5  17       40.48       44.72      3.67 o
 -17   6  17        4.19        2.23      2.86 o
 -16   6  17        0.01       -2.64      2.64 o
 -15   6  17        2.01       -1.05      2.97 o
 -14   6  17       13.53       16.91      3.26 o
 -13   6  17        6.63        7.59      2.38 o
 -12   6  17        1.34       -1.43      2.17 o
 -11   6  17        0.27        1.13      1.94 o
 -10   6  17       18.68       19.78      2.29 o
  -9   6  17       34.85       34.59      2.61 o
  -8   6  17        1.49       -0.80      1.81 o
  -7   6  17        8.57        7.50      1.94 o
  -6   6  17        1.30        2.33      1.85 o
  -5   6  17        6.47       12.78      4.06 o
  -4   6  17        8.03        7.39      3.21 o
  -3   6  17        5.15        8.51      3.23 o
  -2   6  17        0.01        1.60      3.64 o
  -1   6  17        2.44        3.23      2.78 o
   0   6  17        3.50        9.47      3.13 o
   1   6  17        0.03       -2.86      2.86 o
 -15   7  17        0.18        2.21      3.33 o
 -14   7  17        3.15        4.40      3.44 o
 -13   7  17        1.79       -1.39      2.52 o
 -12   7  17        2.06        1.25      2.90 o
 -11   7  17        2.15        2.69      2.48 o
 -10   7  17        3.27        3.78      2.21 o
  -9   7  17        2.56        3.95      2.11 o
  -8   7  17        1.23        2.93      2.14 o
  -7   7  17        0.06        0.86      2.11 o
  -6   7  17        0.05        0.86      3.26 o
  -5   7  17        3.56        8.82      3.27 o
  -4   7  17        2.69        1.56      3.61 o
  -3   7  17        2.94        0.23      3.47 o
  -2   7  17        5.17        5.10      4.82 o
 -22   0  18        0.07        1.00      5.02 o
 -21   0  18        0.10        3.82      4.52 o
 -20   0  18       69.74       66.77      6.63 o
 -19   0  18      309.92      311.58      9.74 o
 -18   0  18       22.48       35.95      4.92 o
 -17   0  18       30.13       32.43      4.62 o
 -16   0  18       10.27        5.32      3.61 o
 -15   0  18        2.42        4.42      3.51 o
 -14   0  18        0.33       -0.40      3.21 o
 -13   0  18       35.82       32.33      4.22 o
 -12   0  18      138.10      133.85      6.83 o
 -11   0  18      179.88      158.75      7.13 o
 -10   0  18       15.61        7.43      3.61 o
  -9   0  18       14.82       17.37      4.22 o
  -8   0  18        1.21       -0.50      4.22 o
  -7   0  18       10.77        7.33      4.12 o
  -6   0  18        4.18        1.10      2.51 o
  -5   0  18       32.48       29.51      3.13 o
  -4   0  18      178.34      160.25      7.68 o
  -3   0  18      100.91       92.94     10.69 o
  -2   0  18       39.88       43.97      7.13 o
  -1   0  18       72.68       63.55      5.72 o
   0   0  18        2.88        0.55      2.90 o
   1   0  18        1.16        6.27      3.05 o
   2   0  18       12.43       14.36      4.52 o
   3   0  18        6.50       11.45      4.62 o
   4   0  18        9.69       11.62      3.37 o
   5   0  18        1.17        1.85      3.46 o
 -22   1  18        1.38       -2.36      3.16 o
 -21   1  18       41.51       35.28      3.97 o
 -20   1  18        0.03       -3.04      3.04 o
 -19   1  18       23.62       20.57      3.23 o
 -18   1  18       46.95       44.25      3.58 o
 -17   1  18       10.10       11.35      2.91 o
 -16   1  18       11.65       12.72      2.73 o
 -15   1  18        0.13       -1.30      2.38 o
 -14   1  18        3.44        6.63      2.51 o
 -13   1  18       45.45       50.29      3.87 o
 -12   1  18       49.38       44.18      3.64 o
 -11   1  18        5.44        5.73      2.05 o
 -10   1  18       32.17       38.79      2.61 o
  -9   1  18        2.92        3.54      2.02 o
  -8   1  18       15.33       10.86      2.19 o
  -7   1  18       11.09       10.53      2.30 o
  -6   1  18        0.51       -2.00      2.18 o
  -5   1  18        5.46        4.52      2.34 o
  -4   1  18        0.69        1.32      2.65 o
  -3   1  18       49.68       59.50      3.42 o
  -2   1  18       10.31        9.82      2.07 o
  -1   1  18        0.91        1.37      1.77 o
   0   1  18        6.72        8.37      1.94 o
   1   1  18        9.25        8.52      2.22 o
   2   1  18       12.21       16.42      2.37 o
   3   1  18        4.05        7.26      2.58 o
   4   1  18        3.15        3.01      2.68 o
   5   1  18        4.20        6.82      2.81 o
 -22   2  18        4.12       -0.94      3.97 o
 -21   2  18        0.08       -2.50      3.31 o
 -20   2  18       12.25       12.32      3.33 o
 -19   2  18        2.82        4.78      3.51 o
 -18   2  18        0.47       -0.96      2.77 o
 -17   2  18       49.47       47.44      4.00 o
 -16   2  18        0.82       -0.25      2.66 o
 -15   2  18        8.61        8.14      4.32 o
 -14   2  18        0.02        1.42      2.83 o
 -13   2  18        0.33        0.70      2.56 o
 -12   2  18        3.17        3.51      2.07 o
 -11   2  18        1.76        0.12      1.98 o
 -10   2  18        0.59       -0.06      2.01 o
  -9   2  18       32.33       31.67      3.16 o
  -8   2  18        1.22        1.62      2.15 o
  -7   2  18       68.31       74.42      7.03 o
  -6   2  18       13.86       11.38      2.04 o
  -5   2  18       44.96       52.18      3.43 o
  -4   2  18        5.16        4.67      2.07 o
  -3   2  18        2.20        1.12      1.98 o
  -2   2  18       33.31       33.97      2.96 o
  -1   2  18        3.83        3.68      2.14 o
   0   2  18        1.98       -0.69      2.45 o
   1   2  18        1.64       -1.88      2.57 o
   2   2  18        3.53        4.54      3.02 o
   3   2  18        0.03        2.20      3.55 o
   4   2  18        0.00       -2.01      4.92 o
   5   2  18       13.64       15.36      3.11 o
 -21   3  18        0.70       -3.06      3.16 o
 -20   3  18        2.03        2.00      2.73 o
 -19   3  18        5.77        5.97      2.63 o
 -18   3  18        8.36        5.36      2.32 o
 -17   3  18        1.30       -0.34      2.25 o
 -16   3  18        0.12        0.42      1.92 o
 -15   3  18        9.40        8.73      2.39 o
 -14   3  18        8.23        8.43      2.37 o
 -13   3  18       79.89       73.13      4.53 o
 -12   3  18       36.34       33.25      2.75 o
 -11   3  18        0.01       -1.70      1.70 o
 -10   3  18       36.44       33.73      2.25 o
  -9   3  18      118.63      117.88      3.48 o
  -8   3  18        2.23        1.73      1.75 o
  -7   3  18       19.83       19.61      2.07 o
  -6   3  18        0.03        0.59      1.77 o
  -5   3  18       96.36      101.31      5.25 o
  -4   3  18        3.21        1.05      1.69 o
  -3   3  18       45.54       43.98      2.39 o
  -2   3  18        1.20        3.71      1.99 o
  -1   3  18       58.04       63.95      3.28 o
   0   3  18        4.17        3.72      2.63 o
   1   3  18       15.74       20.07      4.64 o
   2   3  18       62.48       75.12      5.55 o
   3   3  18       32.86       40.02      8.59 o
   4   3  18        0.82       -5.42      5.42 o
 -20   4  18        0.19       -1.06      2.76 o
 -19   4  18        0.15       -2.61      3.05 o
 -18   4  18        0.03        2.01      2.48 o
 -17   4  18       20.70       20.26      2.81 o
 -16   4  18        5.87        7.94      2.52 o
 -15   4  18        6.73        5.41      2.09 o
 -14   4  18        6.39        0.82      2.26 o
 -13   4  18        2.16       -0.69      2.12 o
 -12   4  18        7.30        6.29      1.75 o
 -11   4  18       17.01       13.92      1.82 o
 -10   4  18       48.15       44.10      2.25 o
  -9   4  18       23.08       23.30      1.92 o
  -8   4  18        3.04       -0.51      1.56 o
  -7   4  18       73.52       61.63      3.01 o
  -6   4  18       18.08       18.63      2.16 o
  -5   4  18       15.04       14.46      1.81 o
  -4   4  18       55.23       54.99      3.73 o
  -3   4  18        0.37        0.38      2.09 o
  -2   4  18       14.75       21.49      2.46 o
  -1   4  18       17.36       18.84      2.44 o
   0   4  18       31.56       33.56      4.63 o
   1   4  18       18.94       29.22      3.15 o
   2   4  18        9.94       16.99      3.14 o
   3   4  18        0.86       -2.84      2.84 o
 -19   5  18        3.18        4.04      2.96 o
 -18   5  18        0.30       -2.76      2.76 o
 -17   5  18        0.04       -1.75      2.52 o
 -16   5  18       12.37       14.54      2.71 o
 -15   5  18        8.23        7.92      3.06 o
 -14   5  18        0.02       -2.72      2.72 o
 -13   5  18       14.40       10.38      2.18 o
 -12   5  18        4.90        2.57      1.83 o
 -11   5  18        0.89        1.66      1.73 o
 -10   5  18        0.38       -0.77      1.65 o
  -9   5  18        0.11       -1.51      1.63 o
  -8   5  18        2.10        2.25      1.74 o
  -7   5  18       18.46       13.50      2.01 o
  -6   5  18        0.00       -1.76      1.76 o
  -5   5  18        6.53        5.38      2.46 o
  -4   5  18        3.28        5.88      2.54 o
  -3   5  18        0.05        2.95      2.35 o
  -2   5  18       16.49       11.41      3.78 o
  -1   5  18       10.60       10.81      2.85 o
   0   5  18        1.30       -1.55      2.70 o
   1   5  18       27.44       30.39      5.03 o
   2   5  18        0.34        0.21      3.02 o
 -17   6  18        0.05       -2.41      2.88 o
 -16   6  18        0.13       -1.12      3.09 o
 -15   6  18       18.09       17.73      3.44 o
 -14   6  18       11.81       12.84      3.21 o
 -13   6  18        0.64        1.78      2.36 o
 -12   6  18       41.84       49.52      3.38 o
 -11   6  18        1.11       -1.15      2.00 o
 -10   6  18        7.26        3.83      2.10 o
  -9   6  18        0.22       -2.00      2.00 o
  -8   6  18        0.84       -1.48      1.92 o
  -7   6  18        8.49        7.57      1.97 o
  -6   6  18        0.63        1.99      2.84 o
  -5   6  18        0.00       -0.98      2.56 o
  -4   6  18        1.38       -1.71      3.20 o
  -3   6  18        3.36        3.75      2.89 o
  -2   6  18        7.59        8.38      3.92 o
  -1   6  18        3.45        5.38      4.13 o
 -13   7  18        1.54        1.01      2.67 o
 -12   7  18        8.58        9.33      2.72 o
 -11   7  18        0.59        1.69      2.23 o
 -10   7  18        8.94        9.56      2.37 o
  -9   7  18        1.28        1.02      2.20 o
  -8   7  18        0.25        1.82      2.24 o
  -7   7  18        0.11       -3.20      3.20 o
  -6   7  18       11.29       12.39      3.60 o
  -5   7  18        3.67        0.40      4.77 o
  -4   7  18        4.38        6.48      3.65 o
 -22   1  19       62.46       66.37      7.63 o
 -21   1  19        0.10        0.63      4.97 o
 -20   1  19        0.37       -0.02      3.14 o
 -19   1  19        0.48        3.00      3.19 o
 -18   1  19       31.84       35.57      3.59 o
 -17   1  19        0.09       -0.82      5.32 o
 -16   1  19        1.01       -0.41      2.62 o
 -15   1  19        3.16        3.94      2.59 o
 -14   1  19       38.63       34.25      3.61 o
 -13   1  19       23.56       26.30      3.19 o
 -12   1  19       25.12       26.53      3.33 o
 -11   1  19        0.00        1.61      4.02 o
 -10   1  19        0.07       -2.60      2.69 o
  -9   1  19        4.97        1.75      2.16 o
  -8   1  19       43.07       36.88      3.14 o
  -7   1  19        2.66        0.67      2.29 o
  -6   1  19        6.00        4.16      2.36 o
  -5   1  19       70.97       64.40      3.74 o
  -4   1  19       19.53       15.13      2.95 o
  -3   1  19        2.35        4.29      2.40 o
  -2   1  19        0.86       -1.48      2.41 o
  -1   1  19       31.76       28.34      3.05 o
   0   1  19       22.75       27.22      3.15 o
   1   1  19       40.25       48.72      4.19 o
   2   1  19       12.94       12.58      2.97 o
   3   1  19        3.48        7.25      2.87 o
   4   1  19        8.18        7.34      3.01 o
 -21   2  19        6.91        3.02      3.37 o
 -20   2  19       33.58       34.56      3.83 o
 -19   2  19        6.86        6.50      3.40 o
 -18   2  19       11.76       21.45      3.44 o
 -17   2  19        4.38        5.08      3.05 o
 -16   2  19       14.35       16.06      5.07 o
 -15   2  19       25.13       20.75      3.42 o
 -14   2  19        0.76       -1.83      2.77 o
 -13   2  19       13.00        8.44      2.92 o
 -12   2  19        4.27        1.13      2.21 o
 -11   2  19        1.64       -2.10      2.10 o
 -10   2  19       90.18       73.99      4.97 o
  -9   2  19        0.72       -0.45      2.18 o
  -8   2  19        6.45       10.70      2.50 o
  -7   2  19       12.24        7.05      2.43 o
  -6   2  19       36.14       37.33      3.07 o
  -5   2  19       37.67       39.20      3.69 o
  -4   2  19       19.65       20.03      2.49 o
  -3   2  19       56.89       60.12      3.25 o
  -2   2  19       16.84       17.71      2.62 o
  -1   2  19        1.12        1.42      2.22 o
   0   2  19        0.81       -1.20      2.69 o
   1   2  19        7.49       13.49      3.01 o
   2   2  19        8.05       13.70      3.65 o
   3   2  19        3.57        2.41      5.32 o
 -21   3  19        0.06        1.67      3.77 o
 -20   3  19        0.02       -2.16      3.25 o
 -19   3  19       11.27       11.60      3.43 o
 -18   3  19        5.29        2.89      3.10 o
 -17   3  19        3.43        5.21      2.46 o
 -16   3  19       17.79       17.96      3.44 o
 -15   3  19        0.36       -2.82      2.82 o
 -14   3  19        3.52        2.57      2.97 o
 -13   3  19        1.95       -0.56      2.76 o
 -12   3  19        8.01        7.03      2.44 o
 -11   3  19        8.67        3.10      2.35 o
 -10   3  19        6.63       10.84      2.54 o
  -9   3  19        2.28        1.66      2.34 o
  -8   3  19       10.74       10.40      2.53 o
  -7   3  19        4.30        7.23      2.51 o
  -6   3  19        0.73        2.64      2.43 o
  -5   3  19        0.55        1.33      2.14 o
  -4   3  19        0.39       -1.12      2.22 o
  -3   3  19       14.65       19.26      2.47 o
  -2   3  19       19.25       22.50      3.91 o
  -1   3  19        3.15        3.77      2.84 o
   0   3  19        0.24       -2.30      2.76 o
   1   3  19        1.50        6.22      3.66 o
   2   3  19        4.26        5.43      4.01 o
   3   3  19        1.52       -3.09      6.48 o
 -19   4  19        3.18        0.58      2.82 o
 -18   4  19        1.45       -0.49      2.58 o
 -17   4  19       36.74       36.07      4.54 o
 -16   4  19        4.35        6.24      2.48 o
 -15   4  19        4.57        9.06      3.65 o
 -14   4  19        5.40        1.31      2.42 o
 -13   4  19        0.13       -1.76      2.23 o
 -12   4  19        2.26        1.81      1.76 o
 -11   4  19        8.14       11.36      2.00 o
 -10   4  19        7.59        6.46      1.78 o
  -9   4  19        0.77       -1.02      1.65 o
  -8   4  19       33.44       43.76      2.69 o
  -7   4  19        2.02        0.50      1.99 o
  -6   4  19       17.44       15.77      2.28 o
  -5   4  19       14.52       10.49      2.00 o
  -4   4  19       16.33       20.02      2.90 o
  -3   4  19        1.60       -1.18      2.24 o
  -2   4  19        0.00        0.68      2.31 o
  -1   4  19       14.94       21.94      4.49 o
   0   4  19        0.53       -2.43      3.67 o
   1   4  19        1.84        1.36      3.89 o
 -18   5  19        2.24        2.01      2.93 o
 -17   5  19        9.57        7.93      2.92 o
 -16   5  19       11.99       15.58      2.95 o
 -15   5  19       27.76       33.24      6.98 o
 -14   5  19        0.07        0.99      2.97 o
 -13   5  19       18.64       16.58      2.37 o
 -12   5  19       43.31       47.90      2.50 o
 -11   5  19        0.03       -0.76      1.79 o
 -10   5  19       18.30       13.77      1.98 o
  -9   5  19        4.20        4.51      1.79 o
  -8   5  19        2.15        0.88      1.76 o
  -7   5  19       20.11       13.29      2.05 o
  -6   5  19        1.08       -1.20      2.44 o
  -5   5  19        1.03       -0.70      2.57 o
  -4   5  19        3.28        3.68      2.44 o
  -3   5  19        0.50       -0.65      2.70 o
  -2   5  19        4.22        7.68      3.40 o
  -1   5  19        0.05       -2.81      2.81 o
   0   5  19       18.85       22.87      6.16 o
 -15   6  19        1.41       -1.15      3.04 o
 -14   6  19       10.44        7.80      3.38 o
 -13   6  19        4.34        2.67      2.94 o
 -12   6  19        0.36        0.48      2.19 o
 -11   6  19        1.62        1.00      2.19 o
 -10   6  19        1.48       -0.38      2.15 o
  -9   6  19        0.25        0.64      2.17 o
  -8   6  19        7.68        9.26      2.29 o
  -7   6  19        0.10        0.88      2.56 o
  -6   6  19        0.99        3.34      2.68 o
  -5   6  19        1.01        0.19      3.20 o
  -4   6  19        5.17        1.66      3.35 o
  -3   6  19        0.06       -2.90      2.90 o
 -21   0  20       72.94       62.06      7.13 o
 -20   0  20        1.33       -1.41      4.52 o
 -19   0  20      136.16      164.68      8.54 o
 -18   0  20       37.32       62.16      6.43 o
 -17   0  20        0.83        5.32      4.02 o
 -16   0  20       15.44       12.05      4.32 o
 -15   0  20        0.61       -2.91      3.82 o
 -14   0  20       11.63       13.35      4.22 o
 -13   0  20        9.49        7.03      4.22 o
 -12   0  20        2.90        5.42      4.22 o
 -11   0  20        0.46        3.21      4.22 o
 -10   0  20        2.52        5.32      4.92 o
  -9   0  20        1.49        2.01      4.62 o
  -8   0  20       12.34        6.13      4.72 o
  -7   0  20        3.92        4.62      4.52 o
  -6   0  20        0.00       -0.90      4.52 o
  -5   0  20        2.54        0.60      4.52 o
  -4   0  20       39.77       39.66      5.52 o
  -3   0  20       31.49       30.83      5.42 o
  -2   0  20        2.82       -1.81      4.22 o
  -1   0  20        5.95        4.05      3.47 o
   0   0  20        1.48        3.16      3.55 o
   1   0  20        4.98        6.80      3.72 o
   2   0  20        2.19       10.34      5.32 o
 -21   1  20        5.54        3.12      3.51 o
 -20   1  20       15.66        5.76      3.33 o
 -19   1  20        9.46       19.91      3.55 o
 -18   1  20        3.64        0.53      3.02 o
 -17   1  20        5.35        9.67      3.02 o
 -16   1  20        1.14        3.94      3.41 o
 -15   1  20        1.58       -1.19      2.73 o
 -14   1  20        1.31        0.39      2.87 o
 -13   1  20        0.50        4.13      3.04 o
 -12   1  20        0.28       -3.11      3.16 o
 -11   1  20       15.77       14.75      3.33 o
 -10   1  20       14.47       15.67      3.37 o
  -9   1  20        8.00        2.77      3.19 o
  -8   1  20        1.17        1.22      3.29 o
  -7   1  20        1.25       -2.23      2.39 o
  -6   1  20       28.66       33.56      3.01 o
  -5   1  20        9.70        7.13      2.62 o
  -4   1  20       22.73       23.79      2.89 o
  -3   1  20        0.17       -2.40      2.40 o
  -2   1  20        2.51        0.01      2.62 o
  -1   1  20       12.45        8.29      2.89 o
   0   1  20       11.93        7.59      3.16 o
   1   1  20        7.15        8.50      3.76 o
   2   1  20       10.63       16.67      6.13 o
 -21   2  20       17.17       18.35      3.83 o
 -20   2  20        8.24        9.14      4.92 o
 -19   2  20        0.84        1.22      5.52 o
 -18   2  20        5.33        9.39      3.55 o
 -17   2  20        7.21       10.11      3.33 o
 -16   2  20        0.81        0.25      3.06 o
 -15   2  20        1.77       -3.02      3.03 o
 -14   2  20       12.80       11.70      3.23 o
 -13   2  20        0.62       -0.09      2.93 o
 -12   2  20       11.32       13.46      4.52 o
 -11   2  20        1.89        0.14      2.28 o
 -10   2  20       74.06       73.39      3.91 o
  -9   2  20        4.27        5.80      2.49 o
  -8   2  20       20.63       21.62      2.90 o
  -7   2  20        4.39        3.48      2.62 o
  -6   2  20       11.70       10.74      2.71 o
  -5   2  20       23.08       24.03      2.95 o
  -4   2  20        2.83        2.03      2.63 o
  -3   2  20        0.51        0.24      2.62 o
  -2   2  20        7.99        7.00      3.77 o
  -1   2  20        0.42       -1.85      3.27 o
   0   2  20        0.09        2.37      3.59 o
   1   2  20        1.14        2.49      3.13 o
   2   2  20        0.62        8.17      4.24 o
 -20   3  20        4.36        7.03      5.02 o
 -19   3  20        5.86        8.64      4.97 o
 -18   3  20       48.69       51.28      3.61 o
 -17   3  20        5.99        6.47      2.83 o
 -16   3  20        0.62       -2.83      3.15 o
 -15   3  20        0.48        1.74      3.77 o
 -14   3  20        1.95        1.57      3.09 o
 -13   3  20       37.04       33.68      5.47 o
 -12   3  20        6.75        7.23      2.58 o
 -11   3  20        5.40        1.72      2.42 o
 -10   3  20        7.66        5.52      2.50 o
  -9   3  20       58.01       49.62      3.31 o
  -8   3  20      103.12       90.96      4.20 o
  -7   3  20        6.73       11.32      2.77 o
  -6   3  20       18.74       19.62      2.47 o
  -5   3  20        8.95        8.74      2.39 o
  -4   3  20       14.65       18.04      2.57 o
  -3   3  20        9.30       13.03      2.58 o
  -2   3  20        0.80       -2.79      2.79 o
  -1   3  20       63.48       71.08      4.41 o
   0   3  20       12.66       14.27      3.94 o
   1   3  20        0.65        0.75      3.90 o
 -19   4  20       26.86       36.08      9.74 o
 -18   4  20        0.02        0.24      3.16 o
 -17   4  20       11.78        9.44      3.41 o
 -16   4  20        7.23        7.05      3.66 o
 -15   4  20       12.54       14.85      2.82 o
 -14   4  20        0.00       -2.40      2.40 o
 -13   4  20        1.90        1.08      2.50 o
 -12   4  20        0.71       -0.41      2.11 o
 -11   4  20        7.84        3.45      2.09 o
 -10   4  20        7.18        9.97      2.16 o
  -9   4  20        0.32        2.88      2.54 o
  -8   4  20       15.27       14.95      2.89 o
  -7   4  20        1.35        0.05      2.68 o
  -6   4  20        0.05       -2.63      2.63 o
  -5   4  20        3.24        0.21      2.40 o
  -4   4  20        0.03       -2.80      2.83 o
  -3   4  20        5.53        0.98      2.98 o
  -2   4  20        6.38        7.24      5.32 o
  -1   4  20        1.81        5.17      4.02 o
   0   4  20        3.60        5.18      3.96 o
 -17   5  20        4.04        8.69      2.94 o
 -16   5  20        8.36        6.62      2.93 o
 -15   5  20       17.58       19.49      3.73 o
 -14   5  20        0.93        0.46      3.49 o
 -13   5  20        1.47       -0.31      2.18 o
 -12   5  20        3.01        3.68      1.93 o
 -11   5  20        3.20        0.66      1.91 o
 -10   5  20        0.05       -0.71      1.86 o
  -9   5  20        1.25        1.88      1.89 o
  -8   5  20        6.55        5.86      1.93 o
  -7   5  20        3.02        2.29      2.57 o
  -6   5  20        0.49        0.23      2.70 o
  -5   5  20        0.91        3.00      2.51 o
  -4   5  20        0.22       -3.77      4.68 o
  -3   5  20        0.02       -2.11      2.87 o
  -2   5  20        2.27        0.15      3.09 o
 -13   6  20       11.63       11.43      2.95 o
 -12   6  20        1.25       -2.27      2.27 o
 -11   6  20        0.91       -2.21      2.21 o
 -10   6  20        0.50        1.34      2.69 o
  -9   6  20       12.64       10.19      2.49 o
  -8   6  20        0.01        2.26      2.77 o
  -7   6  20       13.34       18.57      3.08 o
  -6   6  20        0.09       -0.69      3.33 o
 -20   1  21        4.38       12.10      3.69 o
 -19   1  21       25.28       28.93      3.90 o
 -18   1  21       10.18       15.75      3.66 o
 -17   1  21        1.54        3.72      3.16 o
 -16   1  21        1.24        1.78      3.11 o
 -15   1  21        4.13        3.32      3.15 o
 -14   1  21        0.13       -3.02      3.14 o
 -13   1  21       26.29       27.46      5.52 o
 -12   1  21       35.65       39.06      4.08 o
 -11   1  21        0.03       -3.56      3.56 o
 -10   1  21        0.43       -0.78      3.33 o
  -9   1  21       45.04       48.02      4.50 o
  -8   1  21        3.36        1.90      3.43 o
  -7   1  21        0.02       -3.37      3.37 o
  -6   1  21       12.32       13.59      3.62 o
  -5   1  21        0.03       -0.99      2.68 o
  -4   1  21       20.97       22.11      3.16 o
  -3   1  21        0.03       -2.72      2.72 o
  -2   1  21        5.29        5.10      2.93 o
  -1   1  21       11.21        6.38      3.08 o
   0   1  21        0.12        4.02      3.91 o
 -20   2  21       14.10        7.74      3.90 o
 -19   2  21       63.83       89.57      8.18 o
 -18   2  21       25.27       39.24      6.43 o
 -17   2  21        0.01        0.41      3.52 o
 -16   2  21        9.72       17.20      3.67 o
 -15   2  21        1.23        1.44      3.30 o
 -14   2  21       11.98       15.53      3.43 o
 -13   2  21        0.11        2.93      3.23 o
 -12   2  21        4.17        0.58      3.26 o
 -11   2  21       45.36       43.79      5.92 o
 -10   2  21        1.45        2.69      2.57 o
  -9   2  21        4.88        4.44      2.72 o
  -8   2  21       36.72       34.80      3.30 o
  -7   2  21       35.00       39.71      3.38 o
  -6   2  21       17.18       23.04      3.80 o
  -5   2  21        1.34        0.15      2.76 o
  -4   2  21        1.89       -0.36      2.84 o
  -3   2  21        0.91        0.22      2.94 o
  -2   2  21        0.55       -1.40      2.83 o
  -1   2  21        2.67       -2.02      3.58 o
   0   2  21        1.15        3.80      4.87 o
 -19   3  21       11.66       12.37      3.62 o
 -18   3  21        0.78        3.78      2.79 o
 -17   3  21        1.70        9.77      3.68 o
 -16   3  21        0.28        0.32      3.32 o
 -15   3  21        0.20        2.82      3.43 o
 -14   3  21        6.98        5.10      3.50 o
 -13   3  21        1.36       -0.25      2.59 o
 -12   3  21        0.91       -2.57      2.57 o
 -11   3  21        5.60        6.50      2.68 o
 -10   3  21        6.06        9.87      2.79 o
  -9   3  21        3.42        3.60      2.70 o
  -8   3  21       10.04        9.56      2.83 o
  -7   3  21       14.65       10.90      3.97 o
  -6   3  21       12.65       10.23      3.03 o
  -5   3  21        1.40        5.61      2.93 o
  -4   3  21        4.61        4.22      2.99 o
  -3   3  21       18.96       14.34      6.13 o
  -2   3  21        5.67        6.19      4.62 o
  -1   3  21        0.34       -2.04      3.64 o
 -17   4  21        1.63        5.94      4.12 o
 -16   4  21       11.94       18.75      3.09 o
 -15   4  21        0.90       -0.60      2.56 o
 -14   4  21        0.90        0.88      2.63 o
 -13   4  21       10.40        7.65      2.40 o
 -12   4  21       13.05       10.72      2.40 o
 -11   4  21       24.03       20.22      2.48 o
 -10   4  21       10.64       10.32      2.30 o
  -9   4  21        5.51       -0.39      2.71 o
  -8   4  21        3.10        0.51      2.82 o
  -7   4  21       12.64       10.58      3.78 o
  -6   4  21        4.61        5.86      2.86 o
  -5   4  21        5.71        4.22      3.16 o
  -4   4  21        7.01        6.11      3.27 o
  -3   4  21        0.50       -3.31      3.31 o
 -15   5  21        0.01       -2.48      3.23 o
 -14   5  21        2.54        4.12      3.22 o
 -13   5  21        0.96        1.94      2.66 o
 -12   5  21        0.18       -1.03      2.32 o
 -11   5  21        0.86        0.78      2.31 o
 -10   5  21       23.72       25.74      2.69 o
  -9   5  21        2.67        6.68      2.38 o
  -8   5  21        1.84        3.74      3.56 o
  -7   5  21        0.46        1.45      3.87 o
  -6   5  21        2.94       -0.61      3.25 o
  -5   5  21        1.31        1.15      5.62 o
 -19   0  22       42.01       41.07      5.92 o
 -18   0  22        5.87       -4.02      4.92 o
 -17   0  22       17.30       23.10      5.42 o
 -16   0  22       62.32       71.70      7.63 o
 -15   0  22       16.74       14.56      5.02 o
 -14   0  22        1.63        5.52      5.12 o
 -13   0  22        0.57       -3.72      5.22 o
 -12   0  22       37.00       42.37      6.73 o
 -11   0  22        0.29        0.70      5.22 o
 -10   0  22       12.61       10.95      5.52 o
  -9   0  22        3.79        1.61      5.22 o
  -8   0  22       29.93       34.04      6.23 o
  -7   0  22      178.02      209.46     10.34 o
  -6   0  22       14.66       15.97      6.23 o
  -5   0  22        6.77       14.46      5.52 o
  -4   0  22        0.25       -0.50      5.12 o
  -3   0  22        0.46        1.00      5.22 o
  -2   0  22        0.83       -2.21      5.42 o
  -1   0  22        0.00       -3.51      5.52 o
 -19   1  22        2.78        4.63      3.59 o
 -18   1  22        0.52        2.35      3.82 o
 -17   1  22        8.79       15.75      3.83 o
 -16   1  22        0.33       -1.10      3.43 o
 -15   1  22        0.07       -1.17      3.69 o
 -14   1  22        6.53        3.04      3.87 o
 -13   1  22       14.01       11.11      4.57 o
 -12   1  22        8.96       10.32      3.80 o
 -11   1  22       15.22       17.31      4.07 o
 -10   1  22        4.59        6.30      5.07 o
  -9   1  22       18.98       19.55      5.12 o
  -8   1  22        0.18        2.31      3.80 o
  -7   1  22        1.51        4.65      3.71 o
  -6   1  22       18.32       19.50      4.21 o
  -5   1  22        8.02        3.13      3.87 o
  -4   1  22        2.23        2.88      4.27 o
  -3   1  22        0.38        2.13      4.87 o
  -2   1  22        0.00       -1.25      3.61 o
 -19   2  22        7.93        8.72      4.12 o
 -18   2  22        2.37        1.47      4.87 o
 -17   2  22        0.21        5.43      3.79 o
 -16   2  22        4.22        5.82      3.55 o
 -15   2  22        0.83        2.05      3.55 o
 -14   2  22        2.22        2.46      3.42 o
 -13   2  22        0.02       -3.41      3.41 o
 -12   2  22        2.41       -1.48      3.50 o
 -11   2  22        0.60        0.13      3.58 o
 -10   2  22        0.83       -2.69      3.73 o
  -9   2  22        0.48        6.97      3.98 o
  -8   2  22       11.88       11.86      4.17 o
  -7   2  22        3.51        3.07      2.94 o
  -6   2  22        0.07        2.42      2.94 o
  -5   2  22       46.47       50.13      3.78 o
  -4   2  22        3.96        4.16      3.11 o
  -3   2  22        0.30       -3.02      3.02 o
  -2   2  22        3.89        7.01      3.92 o
 -17   3  22        4.08        8.47      3.96 o
 -16   3  22        1.22        5.30      3.73 o
 -15   3  22        0.01       -3.97      5.07 o
 -14   3  22       11.08       14.91      3.97 o
 -13   3  22        0.09       -2.77      2.77 o
 -12   3  22       24.31       25.06      3.21 o
 -11   3  22       21.43       18.52      3.59 o
 -10   3  22       48.32       58.82      3.90 o
  -9   3  22        1.78        4.38      3.25 o
  -8   3  22        1.13        2.07      4.13 o
  -7   3  22        4.36        4.48      3.20 o
  -6   3  22        4.23        3.10      3.02 o
  -5   3  22        0.04        0.42      3.11 o
  -4   3  22        8.09        9.71      3.35 o
  -3   3  22        0.10        0.23      4.00 o
 -15   4  22        0.35       -2.72      2.72 o
 -14   4  22       12.85       20.84      3.19 o
 -13   4  22        7.59        5.75      2.49 o
 -12   4  22        0.02        3.22      2.38 o
 -11   4  22        7.51        1.60      2.34 o
 -10   4  22       11.61       10.30      2.80 o
  -9   4  22       42.03       41.31      3.64 o
  -8   4  22        7.11        6.61      3.14 o
  -7   4  22        2.32        4.86      3.25 o
  -6   4  22       20.74       22.85      5.41 o
 -18   1  23        7.13       11.12      4.01 o
 -17   1  23        1.75        2.64      4.09 o
 -16   1  23        4.54       -1.66      3.93 o
 -15   1  23        0.00       -3.83      3.83 o
 -14   1  23        1.69       -3.61      3.61 o
 -13   1  23        0.03       -1.02      3.80 o
 -12   1  23        0.91       -4.67      4.67 o
 -11   1  23        0.31       -3.85      3.85 o
 -10   1  23        1.37        1.46      4.04 o
  -9   1  23        0.60        0.74      4.01 o
  -8   1  23       12.25       14.16      4.22 o
  -7   1  23        1.21        4.06      4.00 o
  -6   1  23        0.01        2.65      4.87 o
  -5   1  23        8.30        7.99      4.52 o
  -4   1  23        4.04        4.06      4.08 o
 -17   2  23        7.59        7.88      3.93 o
 -16   2  23        3.38        4.70      3.93 o
 -15   2  23        0.00       -0.03      3.68 o
 -14   2  23        3.76        3.24      3.87 o
 -13   2  23        1.23       -4.22      4.22 o
 -12   2  23        7.40        2.90      3.86 o
 -11   2  23        0.02       -0.18      4.01 o
 -10   2  23        1.59        2.80      4.07 o
  -9   2  23        7.97       18.00      6.83 o
  -8   2  23       50.11       57.89      5.10 o
  -7   2  23       12.21       12.85      4.19 o
  -6   2  23       39.74       52.44      7.93 o
  -5   2  23        3.19        5.86      4.23 o
 -15   3  23        2.66        6.74      4.00 o
 -14   3  23        0.05        2.24      4.07 o
 -13   3  23        0.66       -2.08      4.07 o
 -12   3  23        0.27       -3.27      3.66 o
 -11   3  23        3.48        2.13      3.83 o
 -10   3  23        3.56        2.47      3.05 o
  -9   3  23        0.43       -2.16      3.16 o
  -8   3  23        0.08       -0.66      3.17 o
  -7   3  23        0.79       -0.58      3.22 o
 -16   0  24       19.81       20.69      6.73 o
 -15   0  24       45.08       61.35      8.23 o
 -14   0  24        7.64       10.74      6.53 o
 -13   0  24        0.78       -5.62      5.62 o
 -12   0  24        1.83       -5.12      5.82 o
 -11   0  24        3.24       -5.42      5.72 o
 -10   0  24        6.29        2.81      5.92 o
  -9   0  24        0.15        3.41      6.13 o
  -8   0  24       23.78       31.33      7.33 o
  -7   0  24       30.98       33.94      6.73 o
 -15   1  24        0.89        7.96      4.37 o
 -14   1  24        0.06        1.61      4.19 o
 -13   1  24        7.70        6.93      4.48 o
 -12   1  24        0.00       -1.79      4.32 o
 -11   1  24        0.02       -0.08      4.22 o
 -10   1  24        0.07       -3.24      4.22 o
  -9   1  24        1.08       -1.71      4.39 o
  -8   1  24        7.57        8.05      4.32 o
 -14   2  24       12.56       16.90      7.18 o
 -13   2  24        0.14       -3.34      5.12 o
 -12   2  24        6.22        2.00      7.98 o
 -11   2  24        5.50        2.00      4.32 o
 -10   2  24        0.61       -1.10      4.17 o
  -9   2  24        4.35       -0.23      4.20 o
 
